# Supplementary material for: Genome-wide association study of dietary intake in the UK biobank study and its associations with schizophrenia and other traits
Source: Transl Psychiatry. 2020 Feb 3;10:51. doi: 10.1038/s41398-020-0688-y (PMC7026164; doi:10.1038/s41398-020-0688-y)
Supplement: Supplementary file 2 — Supplementary Tables [file 41398_2020_688_MOESM2_ESM.xlsx]

## Sheet: Contents
List of Supplementary Tables
Supplementary table 1	Phenotypic correlations between diet components
Supplementary table 2	Sample demographics and descriptives of anthropometric data
Supplementary table 3	Examining the relationship between the diet components and potential covariates
Supplementary table 4	Independent SNPs associated with DC1
Supplementary table 5	Independent SNP associations with individual questionnaire items
Supplementary table 6	Gene analysis of associations with DC1 and DC2 using MAGMA from FUMA
Supplementary table 7	Top 10 gene sets associated with DC1 and DC2 (the analyses were performed using FUMA)
Supplementary table 8	Independent SNPs associated with DC2
Supplementary table 9	SMR results for DC1 and DC2 (eQTL and mQTL)
Supplementary table 10	Genetic correlation results for DC1
Supplementary table 11	Genetic correlation results for DC2
Supplementary table 12	Genetic correlation results for individual questionnaire items
Supplementary table 13	Genetic correlation results for DC1 and DC2 further adjusted for educational attainment, BMI, and Townsend Deprivation Index
Supplementary table 14	GSMR results for DC1 and DC2 further adjusted for BMI, educational attainment, month of consuption, and Townsend Deprivation Index
Supplementary table 15	Genetic correlations results for DC1 and DC2 using GWIS
Supplementary table 16	Independent SNP associations with diet component (DC) 1 and 2 for males and females
Supplementary table 17	Genetic correlation results for diet component (DC) 1 and 2 for males and females

## Sheet: Supplementary table 1
Supplementary table 1: Phenotypic correlations between diet components
	Cooked vegetables	Raw vegetables	Fruit	Oily fish	Non-oily fish	Processed meat	Poultry	Beef	Lamb	Pork	DC1	DC2
Cooked vegetables	1.00	0.34	0.18	0.14	0.08	-0.10	0.01	0.00	0.04	0.04	-0.08	0.58
Raw vegetables	0.34	1	0.26	0.16	0.11	-0.12	0.00	-0.08	-0.04	-0.04	-0.2	0.63
Fruit	0.18	0.26	1.00	0.16	0.08	-0.17	-0.01	-0.08	-0.04	-0.06	-0.22	0.53
Oily fish	0.14	0.16	0.16	1	0.38	-0.07	0.09	-0.02	0.08	0.02	0.04	0.64
Non-oily fish	0.08	0.11	0.08	0.38	1.00	0.05	0.15	0.04	0.07	0.05	0.16	0.54
Processed meat	-0.1	-0.12	-0.17	-0.07	0.05	1.00	0.26	0.29	0.23	0.29	0.62	-0.16
Poultry	0.01	0	-0.01	0.09	0.15	0.26	1.00	0.27	0.20	0.25	0.55	0.2
Beef	0	-0.08	-0.08	-0.02	0.04	0.29	0.27	1.00	0.43	0.37	0.71	0.01
Lamb	0.04	-0.04	-0.04	0.08	0.07	0.23	0.20	0.43	1.00	0.43	0.69	0.14
Pork	0.04	-0.04	-0.06	0.02	0.05	0.29	0.25	0.37	0.43	1.00	0.7	0.08
DC1	-0.08	-0.2	-0.22	0.04	0.16	0.62	0.55	0.71	0.69	0.70	1	0
DC2	0.58	0.63	0.53	0.64	0.54	-0.16	0.20	0.01	0.14	0.08	0	1
DC1: Diet Component 1 (meat based diet)
DC2: Diet Component 2 (plant and fish based diet)

## Sheet: Supplementary table 2
Supplementary table 2: Sample demographics and descriptives of anthropometric data
N=335576
		Mean(SD)
BMI	Height	Waist circumference	Hip circumference	Waist hip ratio
27.2(4.3)	168.8(9.2)	89.8(12.9)	103.3(8.4)	0.9(0.1)
Males (N=154123(46%))
		Mean(SD)
BMI	Height	Waist circumference	Hip circumference	Waist hip ratio
27.6(3.8)	176.0(6.7)	96.5(10.6)	103.2(6.9)	0.9(0.1)
Females (N=181453(54%))
		Mean(SD)
BMI	Height	Waist circumference	Hip circumference	Waist hip ratio
26.8(4.7)	162.7(6.2)	84.1(11.8)	102.9(9.5)	0.8(0.1)

## Sheet: Supplementary table 3
Supplementary table 3: Examining the relationship between the diet components and potential covariates
	DC1
Variable	Estimate	St. error	P-value
Year of birth	-0.01	0	<2E-16
Sex(1=male, 2=female)	-0.381	0.0034	<2E -16
February	0.001215	0.00868	0.99
March	0.00859	0.00835	0.41
April	0.00948	0.00858	0.33
May	-0.027	0.00832	0.01
June	-0.05	0.00835	9.35e-10
July	-0.0661	0.00864	2.33e-15
August	-0.0631	0.00888	<2E -16
September	-0.0187	0.00894	0.004
October	0.0119	0.00864	0.36
November	0.00351	0.00871	0.9
December	0.0089	0.0096	0.57
	DC2
Variable	Estimate	St. error	P-value
Year of birth	-0.0252	0.000278	<2E -16
Sex(1=male, 2=female)	0.277	0.00446	<2E -16
February	0.0323	0.0114	0.01
March	0.0515	0.011	5.24e-06
April	0.0801	0.0113	2.7e-12
May	0.118	0.0109	<2E -16
June	0.181	0.011	<2E -16
July	0.221	0.0113	<2E -16
August	0.191	0.0117	<2E -16
September	0.152	0.0117	<2E -16
October	0.0801	0.0113	1.09E -12
November	0.0455	0.0114	0.0001
December	-0.0285	0.0126	0.03
Abbreviations: DC = Diet Component; DCs are standardized
For presentation purposes 100 Principal components, assessment centre, and batch covariates are not included in the table, but were included in the regression.

## Sheet: Supplementary table 4
Supplementary table 4. Independent SNPs associated with DC1
Genomic Locus	SNP	uniqID	chr	A1	beta	se	p-value	start	end	nSNPs	nGWASSNPs	nLeadSNPs	gene symbol
15	rs10125463	9:15677925:A:T	9	A	-0.0206152	0.00244783	3.7e-17	15529852	16053793	906	842	1	CCDC171
1	rs66495454	1:72748567:G:GTCCT	1	G	0.0204332	0.00252795	6.3e-16	72512988	72956535	463	361	2	NEGR1
22	rs429358	19:45411941:C:T	19	T	0.0242948	0.00335552	4.5e-13	45386467	45428234	28	27	1	PVRL2, TOMM40, APOE, APOC1
12	rs806794	6:26200677:A:G	6	A	0.0197927	0.00273532	4.6e-13	26145158	26316289	35	31	2	HIST1H2AC, HIST1H1E, HIST1H2BD, HIST1H2BE, HIST1H4D, HIST1H3D, HIST1H2AD, HIST1H2BF, HIST1H4E, HIST1H2BG, HIST1H2AE, HIST1H3E, HIST1H1D, HIST1H4F, HIST1H4G, HIST1H3F, HIST1H2BH
23	rs838144	19:49250239:C:T	19	C	-0.0166861	0.0024375	7.6e-12	49206108	49259529	104	98	1	FUT2, MAMSTR, RASIP1, IZUMO1, FUT1, FGF21
13	rs35797675	7:72878044:G:T	7	T	0.0199499	0.00300577	3.2e-11	72841823	73058017	129	121	1	FZD9, BAZ1B, BCL7B, TBL2, MLXIPL
11	rs10064431	5:92950673:C:T	5	T	-0.0159263	0.00243369	6e-11	92738199	92982140	16	14	1	FAM172A
16	rs6478868	9:131927092:C:T	9	T	0.0171298	0.0026204	6.3e-11	131840856	131978667	193	177	1	FAM73B, DOLPP1, CRAT, PPP2R4, IER5L
5	rs62106258	2:417167:C:T	2	T	-0.0362759	0.00564869	1.3e-10	408713	466003	7	7	1	NA
17	rs1912286	10:87318888:A:G	10	G	-0.0158809	0.00257568	7e-10	87306928	87333307	16	12	1	NA
19	rs4759074	12:54664097:C:T	12	C	-0.0147949	0.00246406	1.9e-09	54600543	54702966	31	26	1	CBX5, HNRNPA1, NFE2, COPZ1
21	rs12232804	19:42677807:C:T	19	C	-0.022862	0.00385512	3e-09	42489516	42753283	134	129	1	ATP1A3, GRIK5, ZNF574, POU2F2, DEDD2, ZNF526, GSK3A, NA, NA, ERF
25	rs136528	22:27245262:C:G	22	G	-0.014924	0.00252151	3.2e-09	27243140	27259889	27	25	1	NA
7	rs7644667	3:69040601:C:T	3	T	-0.0142657	0.0024381	4.9e-09	69035279	69119889	40	39	1	EOGT, TMF1, UBA3
1	rs3101341	1:72747844:C:T	1	C	0.0141587	0.00243848	6.4e-09	72512988	72956535	463	361	2	NEGR1
12	rs9379831	6:26175852:A:C	6	C	0.0152529	0.00263182	6.8e-09	26145158	26316289	35	31	2	HIST1H2AC, HIST1H1E, HIST1H2BD, HIST1H2BE, HIST1H4D, HIST1H3D, HIST1H2AD, HIST1H2BF, HIST1H4E, HIST1H2BG, HIST1H2AE, HIST1H3E, HIST1H1D, HIST1H4F, HIST1H4G, HIST1H3F, HIST1H2BH
6	rs6786550	3:62560523:C:T	3	T	-0.014587	0.00252334	7.4e-09	62482552	62579631	22	20	1	CADPS
24	rs79564737	20:43408372:A:G	20	G	0.0151755	0.00264239	9.3e-09	43391186	43435413	37	35	1	RIMS4
4	rs10900457	1:205146726:A:G	1	G	0.0143457	0.00250486	1e-08	205015284	205224758	101	90	1	CNTN2, RBBP5, DSTYK, TMCC2
26	rs139911	22:40704052:C:T	22	C	-0.0141502	0.00247127	1e-08	40544337	40720963	167	144	1	TNRC6B
8	rs13340130	3:81790970:A:T	3	A	-0.0146033	0.00255453	1.1e-08	81573660	81982771	156	138	1	GBE1
20	rs12103229	16:74167594:A:C	16	C	0.0138449	0.00244789	1.6e-08	74136686	74195719	23	19	1	NA
18	rs3909727	11:126587382:A:G	11	A	-0.0185228	0.00328005	1.6e-08	126585257	126596817	25	25	1	KIRREL3
14	rs4034907	7:135050259:G:GATAA	7	G	-0.013953	0.00247792	1.8e-08	135050259	135237096	35	31	1	CNOT4, NUP205
3	rs36016753	1:187269477:A:G	1	G	-0.0139536	0.00248123	1.9e-08	187221215	187329129	29	27	1	NA
9	rs701760	4:113439212:C:G	4	C	0.0134451	0.00243618	3.4e-08	113391544	113582394	67	64	1	NEUROG2, LARP7
27	rs202637	22:41853928:A:G	22	A	-0.0174499	0.00316723	3.6e-08	41719469	42216326	551	505	1	ZC3H7B, TEF, TOB2, PHF5A, ACO2, POLR3H, CSDC2, PMM1, DESI1, XRCC6, NHP2L1, C22orf46, MEI1, CCDC134
2	rs506589	1:177894287:C:T	1	T	0.0164985	0.00300566	4e-08	177803163	177913519	39	37	1	SEC16B
10	rs300046	5:37081705:A:G	5	A	-0.0134073	0.00245446	4.7e-08	36786459	37660788	206	190	1	NIPBL, C5orf42, NUP155, WDR70
Abbreviations:
GenomicLocus=Index of genomic rick loci
nGWASSNPs=number of GWAS SNPs at this genomic locus
nLeadSNPs=number of independent SNPs at r2<0.1 at this locus
Gene symbol: Based on HUGO (HGNC). These are all genes annotated to SNPs in r2> 0.1 with the lead SNP. The SNPs were mapped to genes based on ANNOVAR annotation and on being physically located inside a protein coding gene using 10kb window.
NA= Not applicable

## Sheet: Supplementary table 5
Supplementary table 5. Independent SNPs associated with questionnaire items
A.Beef
Genomic Locus	SNP	uniqID	chr	A1	beta	se	p-value	start	end	nSNPs	nGWASSNPs	nLeadSNPs	gene symbol
3	rs9379833	6:26207175:A:C	6	C	0.0199379	0.00277354	6.5e-13	26145158	26336696	81	70	1	HIST1H2AC, HIST1H1E, HIST1H2BD, HIST1H2BE, HIST1H4D, HIST1H3D, HIST1H2AD, HIST1H2BF, HIST1H4E, HIST1H2BG, HIST1H2AE, HIST1H3E, HIST1H1D, HIST1H4F, HIST1H4G, HIST1H3F, HIST1H2BH, HIST1H3G, HIST1H2BI, HIST1H4H
4	rs7873152	9:15555458:C:T	9	C	0.015455	0.00246226	3.5e-10	15533394	16042277	610	565	1	CCDC171
1	rs66495454	1:72748567:G:GTCCT	1	G	0.015486	0.00253592	1e-09	72748567	72748567	1	1	1	NEGR1
2	rs4676964	3:71034748:C:T	3	C	-0.0150122	0.00248485	1.5e-09	71025935	71064431	8	7	1	FOXP1
6	rs9972653	16:53814363:G:T	16	G	0.0144383	0.00249731	7.4e-09	53797908	53845487	116	107	1	FTO
5	rs61853274	10:64841274:A:G	10	G	0.0179012	0.0031949	2.1e-08	64839740	64843200	5	5	1	NA
7	rs9901521	17:79098152:C:T	17	T	0.0276292	0.0050396	4.2e-08	79098152	79098152	1	1	1	BAIAP2, AATK
B. Pork
Genomic Locus	SNP	uniqID	chr	A1	beta	se	p-value	start	end	nSNPs	nGWASSNPs	nLeadSNPs	gene symbol
35	rs11859365	16:83683945:A:C	16	A	-0.00703383	0.00280378	1.6e-19	83656037	83757328	81	75	1	CDH13
19	rs12769128	10:21883430:C:T	10	C	0.000880897	0.00267783	1.9e-19	21766969	22288132	231	205	1	CASC10, SKIDA1, MLLT10, DNAJC1
33	rs7188250	16:53834607:C:T	16	T	-0.000357733	0.00247715	6.6e-19	53797908	53848561	129	118	1	FTO
28	rs3105056	13:55946152:C:T	13	T	0.00776034	0.00274741	3.9e-18	55604203	56325190	1014	919	1	NA
27	rs35287743	12:110057250:G:T	12	G	0.00384032	0.0038578	7.2e-17	109676250	110082320	272	250	2	ACACB, FOXN4, MYO1H, KCTD10, UBE3B, MMAB, MVK
38	rs8112983	19:49229525:C:T	19	T	0.0113389	0.00244469	1.8e-16	49114380	49259529	149	137	1	FAM83E, SPACA4, RPL18, SPHK2, DBP, CA11, NTN5, FUT2, MAMSTR, RASIP1, IZUMO1, FUT1, FGF21
42	rs9606833	22:31750013:C:T	22	T	0.00387167	0.00283924	1.4e-15	31439650	32272658	451	396	2	SMTN, SELENOM, INPP5J, PLA2G3, RNF185, LIMK2, PIK3IP1, PATZ1, NA, DRG1, EIF4ENIF1, SFI1, PISD, PRR14L, DEPDC5
11	rs9366656	6:26434630:C:T	6	T	-0.00605991	0.00359083	7e-15	25343444	29612325	2064	1816	7	LRRC16A, SCGN, SLC17A4, SLC17A1, SLC17A3, SLC17A2, TRIM38, HIST1H1A, HIST1H3A, HIST1H4A, HIST1H4B, HIST1H3B, HIST1H2AB, HIST1H2BB, HIST1H3C, HIST1H1C, HFE, HIST1H4C, HIST1H1T, HIST1H2BC, HIST1H2AC, HIST1H1E, HIST1H2BD, HIST1H2BE, HIST1H4D, HIST1H3D, HIST1H2AD, HIST1H2BF, HIST1H4E, HIST1H3E, HIST1H1D, HIST1H3G, HIST1H2BI, BTN3A2, BTN2A2, BTN3A1, BTN3A3, BTN2A1, BTN1A1, HMGN4, ABT1, ZNF322, HIST1H2…
30	rs74549401	14:29753715:A:T	14	T	0.00796329	0.00259671	4.8e-14	29718644	29854122	115	100	1	NA
11	rs35016036	6:28314880:C:T	6	C	-0.00403024	0.00381547	1.7e-12	25343444	29612325	2064	1816	7	LRRC16A, SCGN, SLC17A4, SLC17A1, SLC17A3, SLC17A2, TRIM38, HIST1H1A, HIST1H3A, HIST1H4A, HIST1H4B, HIST1H3B, HIST1H2AB, HIST1H2BB, HIST1H3C, HIST1H1C, HFE, HIST1H4C, HIST1H1T, HIST1H2BC, HIST1H2AC, HIST1H1E, HIST1H2BD, HIST1H2BE, HIST1H4D, HIST1H3D, HIST1H2AD, HIST1H2BF, HIST1H4E, HIST1H3E, HIST1H1D, HIST1H3G, HIST1H2BI, BTN3A2, BTN2A2, BTN3A1, BTN3A3, BTN2A1, BTN1A1, HMGN4, ABT1, ZNF322, HIST1H2…
14	rs11767283	7:121947456:A:G	7	A	0.0035179	0.00298163	7.9e-12	121937298	121947456	4	4	1	FEZF1
32	rs8053277	16:51469726:C:T	16	T	-0.00495259	0.00266292	3e-11	51442634	51495932	30	24	1	NA
27	rs138934745	12:109881018:C:T	12	C	0.00378685	0.002696	5.6e-11	109676250	110082320	272	250	2	ACACB, FOXN4, MYO1H, KCTD10, UBE3B, MMAB, MVK
11	rs9257800	6:29340743:C:T	6	C	-0.0040428	0.00372754	7.1e-11	25343444	29612325	2064	1816	7	LRRC16A, SCGN, SLC17A4, SLC17A1, SLC17A3, SLC17A2, TRIM38, HIST1H1A, HIST1H3A, HIST1H4A, HIST1H4B, HIST1H3B, HIST1H2AB, HIST1H2BB, HIST1H3C, HIST1H1C, HFE, HIST1H4C, HIST1H1T, HIST1H2BC, HIST1H2AC, HIST1H1E, HIST1H2BD, HIST1H2BE, HIST1H4D, HIST1H3D, HIST1H2AD, HIST1H2BF, HIST1H4E, HIST1H3E, HIST1H1D, HIST1H3G, HIST1H2BI, BTN3A2, BTN2A2, BTN3A1, BTN3A3, BTN2A1, BTN1A1, HMGN4, ABT1, ZNF322, HIST1H2…
6	rs55716899	3:71498561:C:T	3	T	-0.00202494	0.00247643	9.9e-11	71481192	71611630	108	104	1	FOXP1
31	rs28533540	15:47867762:A:G	15	G	0.00254895	0.00246939	1.2e-10	47730870	48082832	191	175	2	SEMA6D
11	rs6923811	6:27289776:C:T	6	T	-0.00155185	0.00261585	1.7e-10	25343444	29612325	2064	1816	7	LRRC16A, SCGN, SLC17A4, SLC17A1, SLC17A3, SLC17A2, TRIM38, HIST1H1A, HIST1H3A, HIST1H4A, HIST1H4B, HIST1H3B, HIST1H2AB, HIST1H2BB, HIST1H3C, HIST1H1C, HFE, HIST1H4C, HIST1H1T, HIST1H2BC, HIST1H2AC, HIST1H1E, HIST1H2BD, HIST1H2BE, HIST1H4D, HIST1H3D, HIST1H2AD, HIST1H2BF, HIST1H4E, HIST1H3E, HIST1H1D, HIST1H3G, HIST1H2BI, BTN3A2, BTN2A2, BTN3A1, BTN3A3, BTN2A1, BTN1A1, HMGN4, ABT1, ZNF322, HIST1H2…
11	rs7752195	6:25419094:C:T	6	T	0.00804284	0.00431272	1.9e-10	25343444	29612325	2064	1816	7	LRRC16A, SCGN, SLC17A4, SLC17A1, SLC17A3, SLC17A2, TRIM38, HIST1H1A, HIST1H3A, HIST1H4A, HIST1H4B, HIST1H3B, HIST1H2AB, HIST1H2BB, HIST1H3C, HIST1H1C, HFE, HIST1H4C, HIST1H1T, HIST1H2BC, HIST1H2AC, HIST1H1E, HIST1H2BD, HIST1H2BE, HIST1H4D, HIST1H3D, HIST1H2AD, HIST1H2BF, HIST1H4E, HIST1H3E, HIST1H1D, HIST1H3G, HIST1H2BI, BTN3A2, BTN2A2, BTN3A1, BTN3A3, BTN2A1, BTN1A1, HMGN4, ABT1, ZNF322, HIST1H2…
17	rs790564	8:64604218:A:C	8	A	-0.00375331	0.00275321	2e-10	64498559	64779013	161	151	1	NA
36	rs72813607	17:29461525:A:G	17	G	-0.00312984	0.00353548	2.6e-10	29389026	29694922	26	25	1	NF1, OMG, EVI2B, NA
10	rs4129073	3:167191652:C:T	3	C	-0.00286303	0.00252527	3.3e-10	167119365	167275119	110	102	1	SERPINI2, WDR49
42	rs7284108	22:31456833:C:T	22	C	-0.00102548	0.00253858	3.3e-10	31439650	32272658	451	396	2	SMTN, SELENOM, INPP5J, PLA2G3, RNF185, LIMK2, PIK3IP1, PATZ1, NA, DRG1, EIF4ENIF1, SFI1, PISD, PRR14L, DEPDC5
11	rs2498381	6:26670899:A:G	6	A	-0.00154716	0.00245191	3.5e-10	25343444	29612325	2064	1816	7	LRRC16A, SCGN, SLC17A4, SLC17A1, SLC17A3, SLC17A2, TRIM38, HIST1H1A, HIST1H3A, HIST1H4A, HIST1H4B, HIST1H3B, HIST1H2AB, HIST1H2BB, HIST1H3C, HIST1H1C, HFE, HIST1H4C, HIST1H1T, HIST1H2BC, HIST1H2AC, HIST1H1E, HIST1H2BD, HIST1H2BE, HIST1H4D, HIST1H3D, HIST1H2AD, HIST1H2BF, HIST1H4E, HIST1H3E, HIST1H1D, HIST1H3G, HIST1H2BI, BTN3A2, BTN2A2, BTN3A1, BTN3A3, BTN2A1, BTN1A1, HMGN4, ABT1, ZNF322, HIST1H2…
12	rs4869859	6:155847549:C:T	6	T	-0.00424498	0.00245462	7.6e-10	155773772	156011781	67	65	1	NOX3
4	rs62171962	2:77224930:C:T	2	C	-0.00375157	0.00286079	7.8e-10	77072341	77334909	337	318	1	LRRTM4
39	rs6033434	20:12476495:A:G	20	G	-0.00507044	0.00264744	2e-09	12448821	12495731	76	72	1	NA
31	rs75554719	15:48012425:A:ATTC	15	A	0.00239863	0.00296427	2e-09	47730870	48082832	191	175	2	SEMA6D
29	rs1334299	13:58379498:A:G	13	G	-0.00193352	0.00272451	3.2e-09	58252801	58717504	250	230	1	PCDH17
15	rs11993089	8:10009952:G:T	8	G	0.00353633	0.00250512	3.8e-09	9181632	10277982	237	217	2	TNKS, MSRA
18	rs780739015	9:107004654:C:CTGGCTAAT	9	CTGGCTAAT	0.00115565	0.00246038	3.8e-09	106692301	107008811	334	299	1	SMC2
37	rs5820605	17:44102682:C:CT	17	C	0.00131565	0.00249155	5.4e-09	44102682	44628864	20	3	1	MAPT, KANSL1, ARL17B, LRRC37A, LRRC37A2, ARL17A
2	rs59733471	1:88436992:G:T	1	G	-0.00311667	0.00316516	5.6e-09	88419705	88454706	16	15	1	NA
41	rs6059844	20:33036482:A:G	20	A	0.0030323	0.00244136	7.4e-09	32903904	33294945	243	210	1	AHCY, ITCH, DYNLRB1, MAP1LC3A, PIGU, NCOA6, TP53INP2
26	rs10893557	11:126601540:G:T	11	G	-0.000765269	0.00257069	8e-09	126585257	126608620	41	40	1	KIRREL3
11	rs6915678	6:27235866:G:T	6	T	0.00241511	0.00252891	8.2e-09	25343444	29612325	2064	1816	7	LRRC16A, SCGN, SLC17A4, SLC17A1, SLC17A3, SLC17A2, TRIM38, HIST1H1A, HIST1H3A, HIST1H4A, HIST1H4B, HIST1H3B, HIST1H2AB, HIST1H2BB, HIST1H3C, HIST1H1C, HFE, HIST1H4C, HIST1H1T, HIST1H2BC, HIST1H2AC, HIST1H1E, HIST1H2BD, HIST1H2BE, HIST1H4D, HIST1H3D, HIST1H2AD, HIST1H2BF, HIST1H4E, HIST1H3E, HIST1H1D, HIST1H3G, HIST1H2BI, BTN3A2, BTN2A2, BTN3A1, BTN3A3, BTN2A1, BTN1A1, HMGN4, ABT1, ZNF322, HIST1H2…
25	rs12791699	11:111505880:C:T	11	T	0.00158758	0.00272252	9e-09	111432161	111647084	179	166	1	LAYN, SIK2, PPP2R1B, ALG9, ALG9
24	rs2102027	11:88574223:G:T	11	T	-0.000420386	0.00246822	9.3e-09	88486635	88687580	189	173	1	GRM5
23	rs1432052	11:83260074:G:T	11	G	-0.00169672	0.00253302	9.4e-09	82933549	83335764	494	449	1	ANKRD42, CCDC90B, DLG2
21	rs72484727	11:7938306:A:G	11	G	0.00266746	0.00249531	1.1e-08	7930932	7961797	52	47	1	OR10A6, OR10A3
13	rs7778596	7:95768414:A:G	7	G	0.00350381	0.00249296	1.3e-08	95748323	95791229	33	28	1	DYNC1I1, SLC25A13
1	rs2568956	1:72764376:C:T	1	T	0.0125973	0.00248619	1.5e-08	72556393	72940273	148	119	1	NEGR1
3	rs45501495	1:204596454:C:T	1	C	-0.00243911	0.00289035	1.6e-08	204448441	204603861	48	44	1	PIK3C2B, MDM4, LRRN2
9	rs62275345	3:147052282:C:T	3	C	0.000701024	0.00283785	1.8e-08	146758405	147082740	51	49	1	NA
34	rs111784349	16:58684225:A:G	16	G	-0.0039412	0.00295882	2.1e-08	58551618	58686602	46	41	1	NDRG4, SETD6, CNOT1
15	rs17151684	8:10166152:A:G	8	A	-0.00566537	0.00330574	2.1e-08	9181632	10277982	237	217	2	TNKS, MSRA
5	rs12464832	2:145969331:A:G	2	G	-0.00140056	0.00297219	2.5e-08	145755449	145969587	74	63	1	NA
22	rs1944708	11:79287622:C:T	11	T	-0.00175979	0.00248724	2.5e-08	79217391	79303302	15	15	1	NA
20	rs9422857	10:126861278:C:G	10	C	-0.000419937	0.00244313	3.3e-08	126844523	126862256	15	10	1	CTBP2
40	rs1007122	20:31346001:C:T	20	C	-0.000603606	0.00246097	3.5e-08	31329704	31402269	115	106	1	COMMD7, DNMT3B, MAPRE1
7	rs6780346	3:85593584:C:T	3	C	0.00463029	0.00251969	3.6e-08	85426840	85671909	552	514	1	CADM2
8	rs114497213	3:115214586:G:T	3	G	0.00489156	0.00547914	4.7e-08	114633528	115219906	4	4	1	ZBTB20
16	rs55871839	8:59816868:C:T	8	T	-0.00241062	0.00250909	4.9e-08	59799367	59874331	79	73	1	TOX
C. Poultry
Genomic Locus	SNP	uniqID	chr	A1	beta	se	p-value	start	end	nSNPs	nGWASSNPs	nLeadSNPs	gene symbol
2	rs303753	18:21074922:A:G	18	G	-0.0158927	0.00260387	1e-09	20924922	21165163	59	49	1	TMEM241, RIOK3, C18orf8, NPC1
1	rs6763938	3:88290282:C:T	3	T	0.023327	0.00417365	2.3e-08	88279236	88290282	4	4	1	NA
D. Raw vegetables
Genomic Locus	SNP	uniqID	chr	A1	beta	se	p-value	start	end	nSNPs	nGWASSNPs	nLeadSNPs	gene symbol
6	rs35779991	3:25090477:C:T	3	T	-0.017924	0.00246983	4e-13	25077259	25141824	27	24	1	NA
13	rs111841386	10:22282044:C:CAT	10	C	-0.0184615	0.00273514	1.5e-11	21766969	22288132	209	185	1	CASC10, SKIDA1, MLLT10, DNAJC1
1	rs7537213	1:154072287:G:T	1	G	0.0160824	0.00244263	4.6e-11	153760942	154236452	144	117	1	SLC27A3, GATAD2B, DENND4B, CRTC2, SLC39A1, CREB3L4, JTB, RAB13, RPS27, NUP210L, TPM3, C1orf189, C1orf43, UBAP2L, HAX1
7	rs1248825	3:84993411:A:C	3	A	-0.0166264	0.0026141	2e-10	84862871	85134914	52	46	1	CADM2
11	rs1217105	8:64626932:G:T	8	T	-0.0166466	0.0026373	2.8e-10	64498559	64875487	249	233	1	NA
2	rs13022164	2:632536:A:G	2	A	-0.020283	0.00324625	4.2e-10	408713	653874	241	219	2	NA
8	rs13249975	8:4848657:C:T	8	C	0.0158299	0.00255208	5.5e-10	4775412	4850802	238	221	1	CSMD1
2	rs62106252	2:408713:A:G	2	G	0.0360146	0.00593144	1.3e-09	408713	653874	241	219	2	NA
4	rs147420422	2:104139422:C:CAT	2	C	-0.0146591	0.00243487	1.7e-09	104056454	104375723	481	444	1	NA
9	rs7818437	8:10209623:C:T	8	T	0.0175262	0.00292261	2e-09	10135356	10277978	39	35	1	MSRA
12	rs1411350	9:128670179:A:G	9	A	0.0152907	0.00260026	4.1e-09	128475056	128746612	201	176	1	MAPKAP1, PBX3
16	rs1080225	13:59648694:C:G	13	C	0.0162789	0.00277868	4.7e-09	59380152	59702281	155	138	1	NA
15	rs11608727	12:110060984:G:T	12	T	0.0178438	0.0030932	8e-09	110056199	110083225	9	8	1	NA
10	rs145448563	8:10900730:A:AG	8	A	0.017449	0.00305736	1.1e-08	10894453	10904798	10	9	1	XKR6
3	rs7570469	2:79709354:C:T	2	C	0.0147838	0.00258608	1.1e-08	79633879	79715302	135	128	1	CTNNA2
5	rs4281874	2:176451226:C:T	2	C	-0.0155421	0.00277029	2e-08	176429275	176539338	95	91	1	NA
14	rs11191193	10:103802408:A:G	10	A	-0.0143013	0.00256754	2.5e-08	103555611	103807295	37	36	1	MGEA5, KCNIP2, C10orf76
E. Cooked vegetables
Genomic Locus	SNP	uniqID	chr	A1	beta	se	p-value	start	end	nSNPs	nGWASSNPs	nLeadSNPs	gene symbol
7	rs4757142	11:13325695:A:G	11	G	-0.0161931	0.00252811	1.5e-10	13288698	13350131	27	23	1	ARNTL
5	rs1986972	8:10268805:A:G	8	G	-0.0162265	0.00253947	1.7e-10	10220412	10521890	80	71	1	MSRA, RP1L1, C8orf74
1	rs7537213	1:154072287:G:T	1	G	0.014532	0.00244275	2.7e-09	153753725	154162493	353	305	1	INTS3, SLC27A3, GATAD2B, DENND4B, CRTC2, SLC39A1, CREB3L4, JTB, RAB13, RPS27, NUP210L, TPM3, C1orf189
9	rs838144	19:49250239:C:T	19	C	-0.0145131	0.00244253	2.8e-09	49206108	49259529	104	98	1	FUT2, MAMSTR, RASIP1, IZUMO1, FUT1, FGF21
8	rs142324371	11:133750955:A:T	11	T	0.0143178	0.00245956	5.8e-09	133701956	133760651	114	103	1	SPATA19
2	rs442291	2:79676305:C:T	2	T	-0.014242	0.00250265	1.3e-08	79635939	79715302	71	67	1	CTNNA2
4	rs9644776	8:8665802:C:T	8	T	-0.0136109	0.00245363	2.9e-08	8524474	9033744	124	114	1	MFHAS1, NA
3	rs112366692	3:25114478:C:T	3	C	0.0204918	0.00371118	3.4e-08	25100658	25126036	5	4	1	NA
6	rs11995369	8:89649177:C:T	8	T	-0.0167731	0.00304225	3.5e-08	89581595	89761163	111	105	1	NA
F. Fruit
Genomic Locus	SNP	uniqID	chr	A1	beta	se	p-value	start	end	nSNPs	nGWASSNPs	nLeadSNPs	gene symbol
18	rs10249294	7:143723137:A:G	7	G	-0.036761	0.00250555	9.8e-49	143572286	144179273	622	570	2	FAM115A, OR2F2, OR2F1, OR6B1, OR2A5, OR2A25, OR2A12, OR2A2, OR2A14, CTAGE4, ARHGEF35, OR2A7, CTAGE8, NOBOX, TPK1
14	rs10807422	6:51274639:C:T	6	T	-0.0228549	0.00244576	9.2e-21	50644216	51673684	694	627	5	TFAP2D, TFAP2B, PKHD1
22	rs946711	10:21806832:A:C	10	A	0.0239061	0.00260666	4.7e-20	21766969	22501895	242	214	3	CASC10, SKIDA1, MLLT10, DNAJC1, EBLN1
29	rs34162196	14:22038125:C:T	14	C	0.0358507	0.00402121	4.9e-19	22009119	22062895	32	29	1	SALL2, OR10G3
1	rs1620977	1:72729142:A:G	1	A	0.0240833	0.00273282	1.2e-18	72461382	73187836	470	366	3	NEGR1
14	rs2580009	6:51512707:C:T	6	T	-0.0202332	0.00248244	3.6e-16	50644216	51673684	694	627	5	TFAP2D, TFAP2B, PKHD1
14	rs2817399	6:50804521:A:G	6	A	0.0189811	0.00243666	6.7e-15	50644216	51673684	694	627	5	TFAP2D, TFAP2B, PKHD1
34	rs1434513	18:44828677:A:G	18	G	-0.0189306	0.00248256	2.4e-14	44348190	44938111	523	475	1	ST8SIA5, PIAS2, KATNAL2, TCEB3CL2, TCEB3CL, TCEB3C, TCEB3B, HDHD2, IER3IP1, IER3IP1, SKOR2
4	rs4953150	2:45157336:C:T	2	C	0.0194756	0.00257789	4.2e-14	45121466	45175585	55	55	1	SIX3
35	rs7227810	18:57945280:C:T	18	T	-0.0192854	0.00265013	3.4e-13	57732418	58089158	221	209	1	MC4R
21	rs115540638	9:34191992:A:T	9	A	0.0203941	0.00293572	3.7e-12	34151197	34379692	57	51	1	UBAP1, KIF24, NUDT2, KIAA1161, C9orf24
37	rs2302593	19:46196634:C:G	19	C	-0.0163962	0.00242535	1.4e-11	46147527	46203083	29	19	1	EML2, C19orf83, GIPR, SNRPD2, QPCTL
3	rs62106258	2:417167:C:T	2	T	0.0379499	0.00563198	1.6e-11	408713	653874	244	222	2	NA
20	rs7032946	9:1765098:C:T	9	T	-0.0170077	0.00257287	3.8e-11	1714054	1790685	169	154	1	NA
33	rs862227	16:73602926:A:G	16	A	0.015921	0.00242727	5.4e-11	73600525	73606563	6	5	1	NA
24	rs11032362	11:33759092:A:G	11	G	-0.0272405	0.00422222	1.1e-10	33735359	33831646	4	4	1	CD59, FBXO3
19	rs7818437	8:10209623:C:T	8	T	0.0187776	0.00290919	1.1e-10	10121563	11599819	327	303	3	MSRA, XKR6, NA, MTMR9, SLC35G5, GATA4
12	rs4467648	4:60064440:A:G	4	G	-0.0161215	0.00254327	2.3e-10	59852114	60084732	421	383	1	NA
38	rs418464	19:49239026:C:T	19	T	-0.0153294	0.00242541	2.6e-10	49206108	49259529	104	98	1	FUT2, MAMSTR, RASIP1, IZUMO1, FUT1, FGF21
36	rs6857	19:45392254:C:T	19	C	-0.0201864	0.00322097	3.7e-10	45386467	45428234	24	23	1	PVRL2, TOMM40, APOE, APOC1
1	rs7532281	1:72882343:C:G	1	C	-0.0153482	0.00246413	4.7e-10	72461382	73187836	470	366	3	NEGR1
1	rs12142193	1:73025079:C:G	1	G	-0.0326842	0.00525219	4.9e-10	72461382	73187836	470	366	3	NEGR1
5	rs72618695	2:58462616:C:G	2	C	-0.0159516	0.00256888	5.3e-10	57942987	58505679	281	266	1	VRK2, FANCL
26	rs11603538	11:63986713:A:C	11	C	-0.0154199	0.00251645	8.9e-10	63869425	64006466	59	51	1	MACROD1, FLRT1, STIP1, FERMT3, TRPT1, NUDT22, DNAJC4, VEGFB, FKBP2, PPP1R14B
9	rs10204230	2:144270448:C:T	2	T	0.0149402	0.00244006	9.2e-10	144145478	144272229	45	39	1	ARHGAP15
16	rs12536253	7:127595077:C:G	7	G	0.0172397	0.00281632	9.3e-10	127263478	127660351	69	65	1	PAX4, SND1, LRRC4
14	rs62461297	6:51562785:A:T	6	T	-0.0231772	0.00390283	2.9e-09	50644216	51673684	694	627	5	TFAP2D, TFAP2B, PKHD1
32	rs732999	16:19268837:C:T	16	C	0.0147933	0.00249602	3.1e-09	19244424	19279464	56	46	1	SYT17
40	rs2425819	20:44896846:A:G	20	G	-0.0145345	0.00246512	3.7e-09	44875993	44918218	55	51	1	CDH22
28	rs1583700	12:90599853:C:T	12	C	0.0160805	0.0027343	4.1e-09	90589436	90714488	128	120	1	NA
30	rs10852008	15:38119294:C:T	15	C	0.0146485	0.00250408	4.9e-09	38117049	38166513	109	88	1	NA
25	rs11039265	11:47523214:A:C	11	C	-0.0148289	0.0025415	5.4e-09	47372377	47946836	207	177	1	MYBPC3, SPI1, SLC39A13, PSMC3, RAPSN, CELF1, NDUFS3, PTPMT1, KBTBD4, KBTBD4, FAM180B, C1QTNF4, MTCH2, AGBL2, FNBP4, NUP160
8	rs817223	2:104094008:C:T	2	T	0.0140315	0.0024276	7.5e-09	104056454	104375723	480	444	1	NA
10	rs6549007	3:85044736:A:G	3	G	-0.0165949	0.00288281	8.6e-09	84966018	85233800	56	48	1	CADM2
19	rs6983129	8:11591136:A:C	8	C	0.0141554	0.00245931	8.6e-09	10121563	11599819	327	303	3	MSRA, XKR6, NA, MTMR9, SLC35G5, GATA4
23	rs7113874	11:8688016:C:T	11	C	-0.0147308	0.0025591	8.6e-09	8473707	8694830	54	49	1	STK33, TRIM66, RPL27A
14	rs13219893	6:51238914:A:G	6	A	0.0236828	0.004115	8.7e-09	50644216	51673684	694	627	5	TFAP2D, TFAP2B, PKHD1
13	rs17375167	5:93427260:C:T	5	T	0.0156547	0.00273212	1e-08	92977139	93427260	14	14	1	FAM172A
19	rs4141830	8:11082173:C:T	8	T	0.0193637	0.00339194	1.1e-08	10121563	11599819	327	303	3	MSRA, XKR6, NA, MTMR9, SLC35G5, GATA4
7	rs58235267	2:63277843:C:G	2	C	-0.014048	0.00245981	1.1e-08	63104904	63301164	9	8	1	EHBP1, OTX1
15	rs329272	7:35078006:A:G	7	G	-0.0138789	0.00243521	1.2e-08	34941118	35093706	81	66	1	DPY19L1
11	rs2140364	3:167218543:C:T	3	T	-0.0142654	0.00251043	1.3e-08	167119945	167269061	76	72	1	SERPINI2, WDR49
22	rs55672249	10:22271084:C:T	10	T	0.0277986	0.00489047	1.3e-08	21766969	22501895	242	214	3	CASC10, SKIDA1, MLLT10, DNAJC1, EBLN1
27	rs78546080	12:51799305:A:G	12	G	0.0234752	0.00416428	1.7e-08	51788748	51922480	10	10	1	GALNT6, SLC4A8
3	rs13022164	2:632536:A:G	2	A	-0.0181249	0.00322899	2e-08	408713	653874	244	222	2	NA
31	rs72789541	16:15127534:A:T	16	T	0.0149524	0.00267032	2.1e-08	15072433	15147954	53	39	1	PDXDC1, NTAN1, RRN3
39	rs6137015	20:20369855:A:G	20	G	0.0136266	0.00244911	2.6e-08	20368299	20372452	3	3	1	RALGAPA2
2	rs6690619	1:153765399:C:T	1	C	0.0135468	0.00243428	2.6e-08	153759687	154043693	85	73	1	SLC27A3, GATAD2B, DENND4B, CRTC2, SLC39A1, CREB3L4, JTB, RAB13, RPS27, NUP210L
17	rs7788086	7:133135206:C:T	7	C	0.0146284	0.00263452	2.8e-08	133060536	133210375	36	32	1	EXOC4
22	rs1243191	10:21869609:A:G	10	A	0.0189441	0.00342585	3.2e-08	21766969	22501895	242	214	3	CASC10, SKIDA1, MLLT10, DNAJC1, EBLN1
6	rs1118655	2:59839012:A:G	2	G	0.0136037	0.00248096	4.2e-08	59813297	60268915	145	137	2	NA
6	rs890067	2:60178342:A:G	2	A	0.0136902	0.00249643	4.2e-08	59813297	60268915	145	137	2	NA
18	rs13247723	7:144158642:C:T	7	C	-0.014414	0.00263892	4.7e-08	143572286	144179273	622	570	2	FAM115A, OR2F2, OR2F1, OR6B1, OR2A5, OR2A25, OR2A12, OR2A2, OR2A14, CTAGE4, ARHGEF35, OR2A7, CTAGE8, NOBOX, TPK1
G. Oily-fish
Genomic Locus	SNP	uniqID	chr	A1	beta	se	p-value	start	end	nSNPs	nGWASSNPs	nLeadSNPs	gene symbol
35	rs11859365	16:83683945:A:C	16	A	-0.025221	0.00278973	1.6e-19	83656037	83757328	81	75	1	CDH13
19	rs12769128	10:21883430:C:T	10	C	0.0240288	0.00266438	1.9e-19	21766969	22288132	231	205	1	CASC10, SKIDA1, MLLT10, DNAJC1
33	rs7188250	16:53834607:C:T	16	T	-0.0218913	0.00246473	6.6e-19	53797908	53848561	129	118	1	FTO
28	rs3105056	13:55946152:C:T	13	T	0.0237366	0.00273403	3.9e-18	55604203	56325190	1014	919	1	NA
27	rs35287743	12:110057250:G:T	12	G	0.0320281	0.00383897	7.2e-17	109676250	110082320	272	250	2	ACACB, FOXN4, MYO1H, KCTD10, UBE3B, MMAB, MVK
38	rs8112983	19:49229525:C:T	19	T	0.0200424	0.00243333	1.8e-16	49114380	49259529	149	137	1	FAM83E, SPACA4, RPL18, SPHK2, DBP, CA11, NTN5, FUT2, MAMSTR, RASIP1, IZUMO1, FUT1, FGF21
42	rs9606833	22:31750013:C:T	22	T	-0.0225697	0.00282636	1.4e-15	31439650	32272658	451	396	2	SMTN, SELENOM, INPP5J, PLA2G3, RNF185, LIMK2, PIK3IP1, PATZ1, NA, DRG1, EIF4ENIF1, SFI1, PISD, PRR14L, DEPDC5
11	rs9366656	6:26434630:C:T	6	T	0.0278119	0.00357233	7e-15	25343444	29612325	2064	1816	7	LRRC16A, SCGN, SLC17A4, SLC17A1, SLC17A3, SLC17A2, TRIM38, HIST1H1A, HIST1H3A, HIST1H4A, HIST1H4B, HIST1H3B, HIST1H2AB, HIST1H2BB, HIST1H3C, HIST1H1C, HFE, HIST1H4C, HIST1H1T, HIST1H2BC, HIST1H2AC, HIST1H1E, HIST1H2BD, HIST1H2BE, HIST1H4D, HIST1H3D, HIST1H2AD, HIST1H2BF, HIST1H4E, HIST1H3E, HIST1H1D, HIST1H3G, HIST1H2BI, BTN3A2, BTN2A2, BTN3A1, BTN3A3, BTN2A1, BTN1A1, HMGN4, ABT1, ZNF322, HIST1H2…
30	rs74549401	14:29753715:A:T	14	T	0.0194769	0.00258444	4.8e-14	29718644	29854122	115	100	1	NA
11	rs35016036	6:28314880:C:T	6	C	0.0267988	0.00379581	1.7e-12	25343444	29612325	2064	1816	7	LRRC16A, SCGN, SLC17A4, SLC17A1, SLC17A3, SLC17A2, TRIM38, HIST1H1A, HIST1H3A, HIST1H4A, HIST1H4B, HIST1H3B, HIST1H2AB, HIST1H2BB, HIST1H3C, HIST1H1C, HFE, HIST1H4C, HIST1H1T, HIST1H2BC, HIST1H2AC, HIST1H1E, HIST1H2BD, HIST1H2BE, HIST1H4D, HIST1H3D, HIST1H2AD, HIST1H2BF, HIST1H4E, HIST1H3E, HIST1H1D, HIST1H3G, HIST1H2BI, BTN3A2, BTN2A2, BTN3A1, BTN3A3, BTN2A1, BTN1A1, HMGN4, ABT1, ZNF322, HIST1H2…
14	rs11767283	7:121947456:A:G	7	A	-0.0202923	0.00296637	7.9e-12	121937298	121947456	4	4	1	FEZF1
32	rs8053277	16:51469726:C:T	16	T	-0.0176123	0.00264957	3e-11	51442634	51495932	30	24	1	NA
27	rs138934745	12:109881018:C:T	12	C	0.0175841	0.00268285	5.6e-11	109676250	110082320	272	250	2	ACACB, FOXN4, MYO1H, KCTD10, UBE3B, MMAB, MVK
11	rs9257800	6:29340743:C:T	6	C	0.0241753	0.00370834	7.1e-11	25343444	29612325	2064	1816	7	LRRC16A, SCGN, SLC17A4, SLC17A1, SLC17A3, SLC17A2, TRIM38, HIST1H1A, HIST1H3A, HIST1H4A, HIST1H4B, HIST1H3B, HIST1H2AB, HIST1H2BB, HIST1H3C, HIST1H1C, HFE, HIST1H4C, HIST1H1T, HIST1H2BC, HIST1H2AC, HIST1H1E, HIST1H2BD, HIST1H2BE, HIST1H4D, HIST1H3D, HIST1H2AD, HIST1H2BF, HIST1H4E, HIST1H3E, HIST1H1D, HIST1H3G, HIST1H2BI, BTN3A2, BTN2A2, BTN3A1, BTN3A3, BTN2A1, BTN1A1, HMGN4, ABT1, ZNF322, HIST1H2…
6	rs55716899	3:71498561:C:T	3	T	-0.0159325	0.00246295	9.9e-11	71481192	71611630	108	104	1	FOXP1
31	rs28533540	15:47867762:A:G	15	G	-0.0158196	0.00245748	1.2e-10	47730870	48082832	191	175	2	SEMA6D
11	rs6923811	6:27289776:C:T	6	T	0.0166177	0.00260238	1.7e-10	25343444	29612325	2064	1816	7	LRRC16A, SCGN, SLC17A4, SLC17A1, SLC17A3, SLC17A2, TRIM38, HIST1H1A, HIST1H3A, HIST1H4A, HIST1H4B, HIST1H3B, HIST1H2AB, HIST1H2BB, HIST1H3C, HIST1H1C, HFE, HIST1H4C, HIST1H1T, HIST1H2BC, HIST1H2AC, HIST1H1E, HIST1H2BD, HIST1H2BE, HIST1H4D, HIST1H3D, HIST1H2AD, HIST1H2BF, HIST1H4E, HIST1H3E, HIST1H1D, HIST1H3G, HIST1H2BI, BTN3A2, BTN2A2, BTN3A1, BTN3A3, BTN2A1, BTN1A1, HMGN4, ABT1, ZNF322, HIST1H2…
11	rs7752195	6:25419094:C:T	6	T	-0.0273156	0.0042905	1.9e-10	25343444	29612325	2064	1816	7	LRRC16A, SCGN, SLC17A4, SLC17A1, SLC17A3, SLC17A2, TRIM38, HIST1H1A, HIST1H3A, HIST1H4A, HIST1H4B, HIST1H3B, HIST1H2AB, HIST1H2BB, HIST1H3C, HIST1H1C, HFE, HIST1H4C, HIST1H1T, HIST1H2BC, HIST1H2AC, HIST1H1E, HIST1H2BD, HIST1H2BE, HIST1H4D, HIST1H3D, HIST1H2AD, HIST1H2BF, HIST1H4E, HIST1H3E, HIST1H1D, HIST1H3G, HIST1H2BI, BTN3A2, BTN2A2, BTN3A1, BTN3A3, BTN2A1, BTN1A1, HMGN4, ABT1, ZNF322, HIST1H2…
17	rs790564	8:64604218:A:C	8	A	-0.0174275	0.00273967	2e-10	64498559	64779013	161	151	1	NA
36	rs72813607	17:29461525:A:G	17	G	0.0222531	0.00351917	2.6e-10	29389026	29694922	26	25	1	NF1, OMG, EVI2B, NA
10	rs4129073	3:167191652:C:T	3	C	-0.0157783	0.00251152	3.3e-10	167119365	167275119	110	102	1	SERPINI2, WDR49
42	rs7284108	22:31456833:C:T	22	C	0.0158819	0.00252706	3.3e-10	31439650	32272658	451	396	2	SMTN, SELENOM, INPP5J, PLA2G3, RNF185, LIMK2, PIK3IP1, PATZ1, NA, DRG1, EIF4ENIF1, SFI1, PISD, PRR14L, DEPDC5
11	rs2498381	6:26670899:A:G	6	A	-0.0153054	0.00243928	3.5e-10	25343444	29612325	2064	1816	7	LRRC16A, SCGN, SLC17A4, SLC17A1, SLC17A3, SLC17A2, TRIM38, HIST1H1A, HIST1H3A, HIST1H4A, HIST1H4B, HIST1H3B, HIST1H2AB, HIST1H2BB, HIST1H3C, HIST1H1C, HFE, HIST1H4C, HIST1H1T, HIST1H2BC, HIST1H2AC, HIST1H1E, HIST1H2BD, HIST1H2BE, HIST1H4D, HIST1H3D, HIST1H2AD, HIST1H2BF, HIST1H4E, HIST1H3E, HIST1H1D, HIST1H3G, HIST1H2BI, BTN3A2, BTN2A2, BTN3A1, BTN3A3, BTN2A1, BTN1A1, HMGN4, ABT1, ZNF322, HIST1H2…
12	rs4869859	6:155847549:C:T	6	T	-0.0150265	0.00244197	7.6e-10	155773772	156011781	67	65	1	NOX3
4	rs62171962	2:77224930:C:T	2	C	-0.0174966	0.00284557	7.8e-10	77072341	77334909	337	318	1	LRRTM4
39	rs6033434	20:12476495:A:G	20	G	-0.0158011	0.00263493	2e-09	12448821	12495731	76	72	1	NA
31	rs75554719	15:48012425:A:ATTC	15	A	-0.0176916	0.00294998	2e-09	47730870	48082832	191	175	2	SEMA6D
29	rs1334299	13:58379498:A:G	13	G	0.0160567	0.00271123	3.2e-09	58252801	58717504	250	230	1	PCDH17
15	rs11993089	8:10009952:G:T	8	G	-0.0146851	0.0024928	3.8e-09	9181632	10277982	237	217	2	TNKS, MSRA
18	rs780739015	9:107004654:C:CTGGCTAAT	9	CTGGCTAAT	0.0144293	0.00244879	3.8e-09	106692301	107008811	334	299	1	SMC2
37	rs5820605	17:44102682:C:CT	17	C	0.0144678	0.00248006	5.4e-09	44102682	44628864	20	3	1	MAPT, KANSL1, ARL17B, LRRC37A, LRRC37A2, ARL17A
2	rs59733471	1:88436992:G:T	1	G	-0.0183466	0.00314844	5.6e-09	88419705	88454706	16	15	1	NA
41	rs6059844	20:33036482:A:G	20	A	-0.0140471	0.00242982	7.4e-09	32903904	33294945	243	210	1	AHCY, ITCH, DYNLRB1, MAP1LC3A, PIGU, NCOA6, TP53INP2
26	rs10893557	11:126601540:G:T	11	G	-0.0147538	0.00255796	8e-09	126585257	126608620	41	40	1	KIRREL3
11	rs6915678	6:27235866:G:T	6	T	0.0145032	0.00251588	8.2e-09	25343444	29612325	2064	1816	7	LRRC16A, SCGN, SLC17A4, SLC17A1, SLC17A3, SLC17A2, TRIM38, HIST1H1A, HIST1H3A, HIST1H4A, HIST1H4B, HIST1H3B, HIST1H2AB, HIST1H2BB, HIST1H3C, HIST1H1C, HFE, HIST1H4C, HIST1H1T, HIST1H2BC, HIST1H2AC, HIST1H1E, HIST1H2BD, HIST1H2BE, HIST1H4D, HIST1H3D, HIST1H2AD, HIST1H2BF, HIST1H4E, HIST1H3E, HIST1H1D, HIST1H3G, HIST1H2BI, BTN3A2, BTN2A2, BTN3A1, BTN3A3, BTN2A1, BTN1A1, HMGN4, ABT1, ZNF322, HIST1H2…
25	rs12791699	11:111505880:C:T	11	T	0.0155738	0.00270905	9e-09	111432161	111647084	179	166	1	LAYN, SIK2, PPP2R1B, ALG9, ALG9
24	rs2102027	11:88574223:G:T	11	T	0.0141064	0.002456	9.3e-09	88486635	88687580	189	173	1	GRM5
23	rs1432052	11:83260074:G:T	11	G	0.0144715	0.00252048	9.4e-09	82933549	83335764	494	449	1	ANKRD42, CCDC90B, DLG2
21	rs72484727	11:7938306:A:G	11	G	-0.0141863	0.00248296	1.1e-08	7930932	7961797	52	47	1	OR10A6, OR10A3
13	rs7778596	7:95768414:A:G	7	G	0.0140977	0.0024802	1.3e-08	95748323	95791229	33	28	1	DYNC1I1, SLC25A13
1	rs2568956	1:72764376:C:T	1	T	-0.0139906	0.00247306	1.5e-08	72556393	72940273	148	119	1	NEGR1
3	rs45501495	1:204596454:C:T	1	C	-0.0162352	0.00287509	1.6e-08	204448441	204603861	48	44	1	PIK3C2B, MDM4, LRRN2
9	rs62275345	3:147052282:C:T	3	C	0.0158796	0.00282241	1.8e-08	146758405	147082740	51	49	1	NA
34	rs111784349	16:58684225:A:G	16	G	-0.0164916	0.00294399	2.1e-08	58551618	58686602	46	41	1	NDRG4, SETD6, CNOT1
15	rs17151684	8:10166152:A:G	8	A	0.0184277	0.00328948	2.1e-08	9181632	10277982	237	217	2	TNKS, MSRA
5	rs12464832	2:145969331:A:G	2	G	0.0164867	0.00295638	2.5e-08	145755449	145969587	74	63	1	NA
22	rs1944708	11:79287622:C:T	11	T	-0.0137998	0.00247493	2.5e-08	79217391	79303302	15	15	1	NA
20	rs9422857	10:126861278:C:G	10	C	0.0134319	0.00243086	3.3e-08	126844523	126862256	15	10	1	CTBP2
40	rs1007122	20:31346001:C:T	20	C	0.0135008	0.00244935	3.5e-08	31329704	31402269	115	106	1	COMMD7, DNMT3B, MAPRE1
7	rs6780346	3:85593584:C:T	3	C	0.0138041	0.00250597	3.6e-08	85426840	85671909	552	514	1	CADM2
8	rs114497213	3:115214586:G:T	3	G	-0.0297566	0.00544932	4.7e-08	114633528	115219906	4	4	1	ZBTB20
16	rs55871839	8:59816868:C:T	8	T	-0.0136208	0.00249675	4.9e-08	59799367	59874331	79	73	1	TOX
H. Non-oily fish
Genomic Locus	SNP	uniqID	chr	A1	beta	se	p-value	start	end	nSNPs	nGWASSNPs	nLeadSNPs	gene symbol
1	rs1260326	2:27730940:C:T	2	T	0.0143394	0.00249263	8.8e-09	27598097	27752871	18	13	1	EIF2B4, SNX17, ZNF513, PPM1G, GCKR, NA
2	rs181534489	6:70079321:G:T	6	G	0.0391934	0.00658247	2.6e-09	70001610	70095183	36	34	1	BAI3
3	rs35493868	7:73039406:C:G	7	C	0.018068	0.00304879	3.1e-09	72856430	73056750	64	61	1	FZD9, BAZ1B, BCL7B, TBL2, MLXIPL
7	rs418464	19:49239026:C:T	19	T	0.0199381	0.00244065	3.1e-16	49099665	49278303	145	124	1	SULT2B1, FAM83E, SPACA4, RPL18, SPHK2, DBP, CA11, NTN5, FUT2, MAMSTR, RASIP1, IZUMO1, FUT1, FGF21
6	rs55872725	16:53809123:C:T	16	C	-0.016866	0.00248653	1.2e-11	53797908	53845487	115	107	1	FTO
4	rs66499479	12:110015758:A:T	12	A	0.03174	0.00485627	6.3e-11	109863281	110057250	7	6	1	MYO1H, KCTD10, UBE3B, MMAB, MVK
5	rs761393131	14:29758166:C:CT	14	CT	0.0140988	0.00248415	1.4e-08	29718644	29848830	111	100	1	NA
I. Lamb
Genomic Locus	SNP	uniqID	chr	A1	beta	se	p-value	start	end	nSNPs	nGWASSNPs	nLeadSNPs	gene symbol
7	rs378132	9:15633006:C:T	9	C	0.0195694	0.00243875	1e-15	15533394	16053793	899	837	1	CCDC171
16	rs429358	19:45411941:C:T	19	T	0.0232225	0.00336244	5e-12	45386467	45428234	27	26	1	PVRL2, TOMM40, APOE, APOC1
9	rs3909727	11:126587382:A:G	11	A	-0.0220361	0.00328751	2e-11	126585257	126596817	25	25	1	KIRREL3
11	rs150236091	13:55937827:A:G	13	A	0.0166706	0.00274914	1.3e-09	55603644	56250005	898	819	1	NA
6	rs62466318	7:73042085:C:T	7	C	0.0178797	0.00304909	4.5e-09	72854549	73058017	110	104	1	FZD9, BAZ1B, BCL7B, TBL2, MLXIPL
2	rs112464755	3:175701410:A:AT	3	A	0.0156408	0.00273319	1e-08	175671153	175762095	125	114	1	NA
10	rs11173340	12:60539547:A:C	12	C	-0.0139512	0.00244842	1.2e-08	60475057	60784113	331	309	1	NA
17	rs136534	22:27245963:A:G	22	G	-0.0142965	0.002528	1.6e-08	27245222	27259889	21	20	1	NA
4	rs766120	5:164548126:A:G	5	G	-0.0141652	0.00251032	1.7e-08	164465319	164678946	170	155	1	NA
5	rs62398404	6:37669616:C:T	6	C	-0.0203862	0.00364815	2.3e-08	37657675	37707772	19	19	1	MDGA1
1	rs10172295	2:58201202:A:G	2	G	-0.0138013	0.00248294	2.7e-08	58065936	58276280	61	57	1	VRK2
13	rs55813438	16:5694999:A:G	16	G	0.0161773	0.00291248	2.8e-08	5677625	5722946	32	31	1	NA
18	rs11090045	22:41753603:A:G	22	G	0.0149984	0.00270224	2.9e-08	41637119	41854446	54	47	1	L3MBTL2, CHADL, RANGAP1, NA, ZC3H7B, TEF, PHF5A
12	rs1958801	14:98872110:A:G	14	A	0.0149414	0.00269337	2.9e-08	98840046	98886728	13	13	1	NA
14	rs240707	16:28524612:C:G	16	C	0.0135225	0.00244276	3.1e-08	28338039	28895130	348	213	1	SBK1, NPIPB6, EIF3CL, NPIPB7, CLN3, CLN3, APOBR, IL27, NUPR1, CCDC101, SULT1A2, SULT1A1, NPIPB8, EIF3C, NPIPB9, ATXN2L, TUFM, SH2B1, ATP2A1
8	rs10905770	10:10689885:A:G	10	A	-0.0135311	0.00245159	3.4e-08	10653293	10699458	60	45	1	NA
15	rs4300734	18:52746868:A:C	18	A	0.0159693	0.00289694	3.5e-08	52716306	52761731	20	19	1	NA
3	rs601499	5:88052687:A:C	5	A	0.0135412	0.00247037	4.2e-08	87981030	88102281	75	65	1	MEF2C
J. Processed meat
Genomic Locus	SNP	uniqID	chr	A1	beta	se	p-value	start	end	nSNPs	nGWASSNPs	nLeadSNPs	gene symbol
12	rs112045239	22:42329284:A:G	22	G	0.0222342	0.00392015	1.4e-08	42218602	42360407	67	61	1	CCDC134, SREBF2, SHISA8, TNFRSF13C, CENPM
4	rs1422192	5:87959023:A:G	5	G	-0.0204005	0.00334223	1e-09	87936379	87988934	30	26	1	NA
10	rs147656985	20:62423776:A:ACGGGGC	20	A	0.0153775	0.00254052	1.4e-09	62402628	62459171	57	55	1	ZBTB46
5	rs2029401	5:92891029:A:G	5	A	-0.0151993	0.00247916	8.7e-10	92738199	92982140	16	14	1	FAM172A
9	rs28400014	19:49250657:C:G	19	C	-0.0165221	0.00245815	1.8e-11	49206108	49254955	112	105	1	FUT2, MAMSTR, RASIP1, IZUMO1, FUT1, FGF21
6	rs2945247	8:8096004:A:G	8	G	0.0163992	0.0024908	4.6e-11	8072609	9239458	477	430	2	PRAG1, MFHAS1, ERI1, NA
8	rs34309338	12:24862235:C:CA	12	C	0.013526	0.00247278	4.5e-08	24849641	24874778	27	25	1	NA
11	rs3788337	22:23412017:A:G	22	G	-0.0139802	0.0025574	4.6e-08	23412017	23412017	1	1	1	RTDR1, GNAZ
1	rs66495454	1:72748567:G:GTCCT	1	G	0.0191221	0.00253259	4.3e-14	72514896	72956535	297	223	1	NEGR1
2	rs6786550	3:62560523:C:T	3	T	-0.0150617	0.0025275	2.5e-09	62560523	62579631	19	18	1	CADPS
7	rs73197294	8:10277978:A:G	8	A	-0.017835	0.00285934	4.4e-10	10135976	11697452	651	578	3	MSRA, RP1L1, C8orf74, SOX7, SOX7, XKR6, NA, MTMR9, SLC35G5, C8orf12, FAM167A, BLK, GATA4, C8orf49, NEIL2, FDFT1, NA, CTSB
3	rs7638516	3:81826249:A:C	3	A	-0.0146618	0.00251233	5.3e-09	81630790	81986136	147	131	1	GBE1
6	rs7836983	8:9184930:C:T	8	C	0.0171004	0.0029272	5.2e-09	8072609	9239458	477	430	2	PRAG1, MFHAS1, ERI1, NA
7	rs7843470	8:10784492:C:G	8	C	-0.0193364	0.00244252	2.4e-15	10135976	11697452	651	578	3	MSRA, RP1L1, C8orf74, SOX7, SOX7, XKR6, NA, MTMR9, SLC35G5, C8orf12, FAM167A, BLK, GATA4, C8orf49, NEIL2, FDFT1, NA, CTSB
7	rs809205	8:11615465:C:T	8	T	-0.0156397	0.00258272	1.4e-09	10135976	11697452	651	578	3	MSRA, RP1L1, C8orf74, SOX7, SOX7, XKR6, NA, MTMR9, SLC35G5, C8orf12, FAM167A, BLK, GATA4, C8orf49, NEIL2, FDFT1, NA, CTSB

## Sheet: Supplementary table 6
Supplementary table 6. Gene analysis of associations with DC1 and DC2, using MAGMA from FUMA
A. DC1
GENE	CHR	START	STOP	NSNPS	NPARAM	N	ZSTAT	P	SYMBOL
ENSG00000172260	1	71861623	72748417	4248	238	335577	7.7236	5.6545e-15	NEGR1
ENSG00000158373	6	26158349	26171577	60	30	335577	7.1542	4.2068e-13	HIST1H2BD
ENSG00000163377	3	68780917	68981761	1353	74	335577	6.6852	1.1534e-11	FAM19A4
ENSG00000133059	1	205111632	205180727	334	41	335577	6.4756	4.7204e-11	DSTYK
ENSG00000116539	1	155305059	155532598	813	135	335577	6.424	6.6369e-11	ASH1L
ENSG00000119772	2	25455845	25565459	503	113	335577	6.0636	6.6571e-10	DNMT3A
ENSG00000081189	5	88013975	88199922	826	108	335577	6.0409	7.663e-10	MEF2C
ENSG00000198369	2	65537985	65659771	699	67	335577	5.991	1.0431e-09	SPRED2
ENSG00000163378	3	69024365	69063112	247	47	335577	5.8528	2.4167e-09	EOGT
ENSG00000164190	5	36876861	37066515	758	86	335577	5.8219	2.9087e-09	NIPBL
ENSG00000133069	1	205197304	205242471	261	39	335577	5.7858	3.608e-09	TMCC2
ENSG00000125459	1	155579979	155718153	521	108	335577	5.5166	1.7284e-08	MSTO1
ENSG00000163618	3	62384022	62861054	3427	253	335577	5.4801	2.1252e-08	CADPS
ENSG00000144744	3	69103881	69129559	122	37	335577	5.4134	3.0921e-08	UBA3
ENSG00000138658	4	113460492	113558151	449	60	335577	5.2425	7.9221e-08	C4orf21
ENSG00000078369	1	1716729	1822495	510	88	335577	5.2363	8.1912e-08	GNB1
ENSG00000158406	6	26281283	26285762	35	18	335577	5.2267	8.6285e-08	HIST1H4H
ENSG00000197846	6	26199748	26200942	23	14	335577	5.204	9.7511e-08	HIST1H2BF
ENSG00000143630	1	155247374	155259639	65	22	335577	5.1835	1.0887e-07	HCN3
ENSG00000176444	1	155232659	155248282	60	21	335577	5.18	1.1095e-07	CLK2
ENSG00000082068	5	37379314	37753537	2086	58	335577	5.172	1.1577e-07	WDR70
ENSG00000117222	1	205055270	205091143	222	49	335577	5.1089	1.6205e-07	RBBP5
ENSG00000114480	3	81538850	81811312	1304	88	335577	5.0995	1.7028e-07	GBE1
ENSG00000070759	1	45809555	45956872	668	63	335577	5.058	2.1189e-07	TESK2
ENSG00000143622	1	155867599	155881195	52	17	335577	4.9984	2.8898e-07	RIT1
ENSG00000120341	1	177893091	177953438	405	83	335577	4.9216	4.292e-07	SEC16B
ENSG00000132680	1	155882834	155904191	76	27	335577	4.9174	4.3853e-07	KIAA0907
ENSG00000160752	1	155278539	155290457	40	17	335577	4.9055	4.6593e-07	FDPS
ENSG00000143627	1	155259630	155271225	45	20	335577	4.8961	4.8889e-07	PKLR
ENSG00000197697	6	26183958	26184454	5	3	335577	4.856	5.9885e-07	HIST1H2BE
ENSG00000116584	1	155916630	155976861	249	70	335577	4.8506	6.1552e-07	ARHGEF2
ENSG00000198216	1	181382238	181777219	2406	220	335577	4.8201	7.1751e-07	CACNA1E
ENSG00000023228	2	206979541	207024327	254	34	335577	4.8172	7.2779e-07	NDUFS1
ENSG00000142609	1	1853396	1935276	681	77	335577	4.8039	7.7796e-07	C1orf222
ENSG00000163479	1	155978839	155990750	45	23	335577	4.7896	8.3548e-07	SSR2
ENSG00000185565	3	115521235	117716095	13507	532	335577	4.7653	9.4276e-07	LSAMP
ENSG00000241399	2	160625364	160654753	204	43	335577	4.7475	1.0298e-06	CD302
ENSG00000164330	5	158122928	158526769	1867	171	335577	4.6961	1.326e-06	EBF1
ENSG00000164061	3	49591922	49708978	381	64	335577	4.6793	1.4395e-06	BSN
ENSG00000136536	2	160569000	160627538	447	45	335577	4.6749	1.4702e-06	MARCH7
ENSG00000170035	2	181831975	181941312	726	38	335577	4.5691	2.4497e-06	UBE2E3
B. DC2
GENE	CHR	START	STOP	NSNPS	NPARAM	N	ZSTAT	P	SYMBOL
ENSG00000078403	10	21823094	22032559	746	142	335577	14.677	4.5026e-49	MLLT10
ENSG00000175806	8	9911778	10286401	3396	187	335577	11.707	5.8929e-32	MSRA
ENSG00000171044	8	10753555	11058875	2507	100	335577	11.013	1.6564e-28	XKR6
ENSG00000136770	10	22045466	22292698	1077	76	335577	10.25	5.9223e-25	DNAJC1
ENSG00000175161	3	85008132	86123579	6830	141	335577	8.4595	1.3428e-17	CADM2
ENSG00000183638	8	10463859	10569697	891	151	335577	8.34	3.7156e-17	RP1L1
ENSG00000140718	16	53737875	54155853	2524	251	335577	8.3198	4.4047e-17	FTO
ENSG00000204682	10	21781587	21786191	26	17	335577	8.3123	4.693e-17	CASC10
ENSG00000151148	12	109915207	109974507	324	59	335577	8.3121	4.7005e-17	UBE3B
ENSG00000147324	8	8640864	8751155	995	87	335577	8.2123	1.0852e-16	MFHAS1
ENSG00000172260	1	71861623	72748417	4248	238	335577	8.056	3.9421e-16	NEGR1
ENSG00000104643	8	11141925	11185646	311	50	335577	7.989	6.7997e-16	MTMR9
ENSG00000143614	1	153777201	153895451	561	60	335577	7.8085	2.8937e-15	GATAD2B
ENSG00000184608	8	11225911	11296167	710	95	335577	7.7459	4.7447e-15	C8orf12
ENSG00000136573	8	11351510	11422113	741	76	335577	7.546	2.2445e-14	BLK
ENSG00000078747	20	32951041	33099198	612	53	335577	7.5302	2.5332e-14	ITCH
ENSG00000174527	12	109785708	109893328	841	49	335577	7.4943	3.3315e-14	MYO1H
ENSG00000104626	8	8859657	8974256	1097	82	335577	7.4731	3.917e-14	ERI1
ENSG00000105538	19	49223844	49243978	97	27	335577	7.4441	4.8799e-14	RASIP1
ENSG00000143552	1	153965161	154127592	603	61	335577	7.3011	1.4273e-13	NUP210L
ENSG00000143578	1	153940010	153946839	27	14	335577	7.2285	2.4418e-13	CREB3L4
ENSG00000171056	8	10581278	10697357	1091	52	335577	7.1861	3.3333e-13	SOX7
ENSG00000110906	12	109886461	109915349	217	30	335577	7.1816	3.4441e-13	KCTD10
ENSG00000154319	8	11278972	11332224	586	69	335577	7.1772	3.557e-13	FAM167A
ENSG00000180592	10	21802407	21814611	30	20	335577	7.168	3.8059e-13	SKIDA1
ENSG00000176920	19	49199228	49209207	78	19	335577	7.1636	3.9298e-13	FUT2
ENSG00000088298	20	33703167	33865928	826	70	335577	7.1556	4.1644e-13	EDEM2
ENSG00000185721	22	31795509	31924726	711	78	335577	7.1548	4.1906e-13	DRG1
ENSG00000186470	6	26365387	26378546	146	19	335577	7.1243	5.2292e-13	BTN3A2
ENSG00000215346	8	10983980	10987745	21	8	335577	7.0612	8.2542e-13	AF131215.5
ENSG00000108061	10	112679301	112773425	418	67	335577	6.9865	1.4092e-12	SHOC2
ENSG00000143570	1	153931575	153940188	39	24	335577	6.9852	1.4226e-12	SLC39A1
ENSG00000198837	1	153901977	153919172	49	19	335577	6.9593	1.7103e-12	DENND4B
ENSG00000110921	12	110011060	110035067	138	40	335577	6.9398	1.9638e-12	MVK
ENSG00000185565	3	115521235	117716095	13507	532	335577	6.8966	2.6637e-12	LSAMP
ENSG00000112763	6	26458150	26476849	134	35	335577	6.891	2.7708e-12	BTN2A1
ENSG00000082996	3	149530495	149679926	749	83	335577	6.8829	2.9316e-12	RNF13
ENSG00000198646	20	33284722	33413452	470	65	335577	6.8514	3.6562e-12	NCOA6
ENSG00000258724	8	10582909	10697357	1082	47	335577	6.8263	4.3566e-12	SOX7
ENSG00000136574	8	11534468	11617511	649	91	335577	6.813	4.7793e-12	GATA4
ENSG00000233822	6	27806323	27823487	73	28	335577	6.8052	5.0451e-12	HIST1H2BN
ENSG00000138942	22	31556168	31603005	273	42	335577	6.8008	5.2015e-12	RNF185
ENSG00000254093	8	10622473	10697394	763	45	335577	6.7825	5.9059e-12	PINX1
ENSG00000226524	6	88032323	88109459	595	47	335577	6.7635	6.7343e-12	RP1-102H19.8
ENSG00000137872	15	47476298	48066420	3350	142	335577	6.6546	1.42e-11	SEMA6D
ENSG00000125971	20	33104214	33128762	111	47	335577	6.6479	1.4868e-11	DYNLRB1
ENSG00000179008	14	60863187	60982261	519	41	335577	6.6254	1.732e-11	C14orf39
ENSG00000101464	20	33148346	33264910	431	64	335577	6.6211	1.7826e-11	PIGU
ENSG00000255098	8	11870545	11873043	47	14	335577	6.5721	2.4797e-11	RP11-481A20.11
ENSG00000139428	12	109991542	110011679	161	37	335577	6.5593	2.7039e-11	MMAB
ENSG00000133794	11	13298199	13408813	580	118	335577	6.5522	2.8343e-11	ARNTL
ENSG00000130449	5	60628100	60841997	861	73	335577	6.5193	3.532e-11	ZSWIM6
ENSG00000174776	3	167196472	167371771	834	105	335577	6.4873	4.368e-11	WDR49
ENSG00000115464	2	61414598	61697904	1530	84	335577	6.465	5.0644e-11	USP34
ENSG00000182541	22	31608225	31676066	323	58	335577	6.4388	6.0208e-11	LIMK2
ENSG00000189079	12	46123448	46301823	613	100	335577	6.4317	6.3089e-11	ARID2
ENSG00000175216	11	46764598	46867847	353	64	335577	6.4309	6.3434e-11	CKAP5
ENSG00000143569	1	154192655	154243986	235	62	335577	6.428	6.4654e-11	UBAP2L
ENSG00000181315	6	26636518	26659980	140	32	335577	6.3855	8.5403e-11	ZNF322
ENSG00000237435	1	96403457	96488436	571	65	335577	6.3584	1.019e-10	RP11-147C23.1
ENSG00000175224	11	46638826	46696368	199	67	335577	6.3532	1.0544e-10	ATG13
ENSG00000206199	3	149478892	149686172	1151	81	335577	6.2857	1.6315e-10	ANKUB1
ENSG00000162929	2	61293006	61391960	466	74	335577	6.2809	1.6829e-10	KIAA1841
ENSG00000139218	12	46312914	46385903	278	62	335577	6.2663	1.8489e-10	SCAF11
ENSG00000182264	19	49244109	49250166	46	7	335577	6.2598	1.9277e-10	IZUMO1
ENSG00000143549	1	154127784	154167124	137	45	335577	6.2506	2.0441e-10	TPM3
ENSG00000079459	8	11653082	11696818	590	69	335577	6.2379	2.2171e-10	FDFT1
ENSG00000010704	6	26087509	26098571	69	33	335577	6.2219	2.4556e-10	HFE
ENSG00000133056	1	204391756	204463852	521	74	335577	6.1991	2.8401e-10	PIK3C2B
ENSG00000198846	8	59717977	60031767	1773	161	335577	6.1933	2.946e-10	TOX
ENSG00000168959	11	88237744	88799113	3710	98	335577	6.1917	2.9766e-10	GRM5
ENSG00000188994	6	87862551	87973914	691	46	335577	6.1915	2.9802e-10	ZNF292
ENSG00000160741	1	153920145	153931101	41	20	335577	6.1824	3.156e-10	CRTC2
ENSG00000176909	19	49215999	49222978	47	15	335577	6.1482	3.9172e-10	MAMSTR
ENSG00000078804	20	33292094	33301243	36	21	335577	6.1432	4.0426e-10	TP53INP2
ENSG00000181722	3	114056941	114866118	3791	234	335577	6.118	4.7389e-10	ZBTB20
ENSG00000177954	1	153963235	153964626	10	7	335577	6.1132	4.883e-10	RPS27
ENSG00000180423	11	46624411	46639459	50	28	335577	6.1125	4.9054e-10	HARBI1
ENSG00000101460	20	33134658	33148149	56	22	335577	6.1066	5.0879e-10	MAP1LC3A
ENSG00000184708	22	31832963	31892094	338	57	335577	6.0594	6.8333e-10	EIF4ENIF1
ENSG00000001617	3	50192478	50226508	130	35	335577	6.059	6.8482e-10	SEMA3F
ENSG00000184588	1	66258197	66840259	3172	208	335577	6.0482	7.3248e-10	PDE4B
ENSG00000180210	11	46740730	46761056	107	25	335577	6.0019	9.7488e-10	F2
ENSG00000110497	11	46417964	46615675	688	84	335577	5.972	1.1715e-09	AMBRA1
ENSG00000073605	17	38060848	38076107	115	22	335577	5.9683	1.199e-09	GSDMB
ENSG00000167081	9	128509624	128729656	1303	53	335577	5.946	1.3739e-09	PBX3
ENSG00000185133	22	31518717	31530682	70	31	335577	5.9365	1.4557e-09	INPP5J
ENSG00000130204	19	45393826	45406946	103	34	335577	5.9321	1.4953e-09	TOMM40
ENSG00000124564	6	25833294	25882514	322	45	335577	5.8993	1.8252e-09	SLC17A3
ENSG00000100100	22	31677579	31688520	68	27	335577	5.8848	1.9931e-09	PIK3IP1
ENSG00000101019	20	33890369	33999944	475	53	335577	5.8351	2.6874e-09	UQCC1
ENSG00000078328	16	6069095	7763340	20872	684	335577	5.7725	3.9043e-09	RBFOX1
ENSG00000182319	8	8175258	8244008	482	80	335577	5.768	4.0108e-09	SGK223
ENSG00000244405	3	185764097	185828107	255	50	335577	5.759	4.2304e-09	ETV5
ENSG00000198794	15	75249560	75313837	374	53	335577	5.7454	4.585e-09	SCAMP5
ENSG00000130208	19	45417504	45422606	28	16	335577	5.7379	4.7917e-09	APOC1
ENSG00000143545	1	153954127	153958834	17	12	335577	5.7362	4.8401e-09	RAB13
ENSG00000127152	14	99635624	99737861	497	89	335577	5.7325	4.9489e-09	BCL11B
ENSG00000036530	14	100150641	100193638	250	56	335577	5.73	5.0204e-09	CYP46A1
ENSG00000105523	19	49104067	49118111	97	38	335577	5.7203	5.3156e-09	FAM83E
ENSG00000112337	6	25912982	25930946	143	38	335577	5.7136	5.5315e-09	SLC17A2
ENSG00000146039	6	25754927	25781419	210	46	335577	5.7117	5.5915e-09	SLC17A4
ENSG00000186075	17	38024417	38034149	76	17	335577	5.706	5.7819e-09	ZPBP2
ENSG00000173065	17	27082996	27182250	417	48	335577	5.6893	6.3772e-09	FAM222B
ENSG00000150593	10	112631565	112659764	137	50	335577	5.6787	6.7878e-09	PDCD4
ENSG00000128254	22	32329507	32341504	90	36	335577	5.6782	6.8078e-09	C22orf24
ENSG00000267360	19	37583921	37701414	551	56	335577	5.6499	8.0291e-09	CTC-454I21.3
ENSG00000124557	6	26501449	26510650	53	21	335577	5.6389	8.5563e-09	BTN1A1
ENSG00000126778	14	61110133	61124977	51	24	335577	5.6332	8.846e-09	SIX1
ENSG00000131558	7	132937829	133751342	3792	133	335577	5.6256	9.2423e-09	EXOC4
ENSG00000235109	6	28292470	28324048	205	46	335577	5.6202	9.5359e-09	ZSCAN31
ENSG00000149179	11	46958240	47185936	865	79	335577	5.6177	9.6755e-09	C11orf49
ENSG00000203872	6	88054567	88075181	151	28	335577	5.6172	9.7044e-09	C6orf163
ENSG00000119487	9	128199672	128469513	1460	81	335577	5.6059	1.0358e-08	MAPKAP1
ENSG00000078814	20	33563206	33590240	170	41	335577	5.5562	1.3782e-08	MYH7B
ENSG00000174951	19	49251268	49258647	37	17	335577	5.5483	1.4421e-08	FUT1
ENSG00000125966	20	33814457	33864801	230	58	335577	5.5436	1.4814e-08	MMP24
ENSG00000214413	10	112658488	112679032	85	33	335577	5.5433	1.4838e-08	BBIP1
ENSG00000153113	5	95860971	96115299	1708	169	335577	5.5301	1.6007e-08	CAST
ENSG00000128791	18	9334765	9402418	398	49	335577	5.5258	1.6396e-08	TWSG1
ENSG00000170145	11	111473115	111601577	590	39	335577	5.5207	1.6879e-08	SIK2
ENSG00000151612	4	146678779	146859787	827	133	335577	5.5167	1.727e-08	ZNF827
ENSG00000242372	20	33866714	33872788	44	13	335577	5.5146	1.7474e-08	EIF6
ENSG00000168131	6	27878963	27880174	6	3	335577	5.5027	1.8702e-08	OR2B2
ENSG00000143612	1	154179182	154193104	75	30	335577	5.4996	1.9028e-08	C1orf43
ENSG00000196792	14	31363005	31495607	632	51	335577	5.4843	2.0761e-08	STRN3
ENSG00000149091	11	46354455	46402104	219	77	335577	5.4772	2.1602e-08	DGKZ
ENSG00000196967	19	37597636	37663643	352	40	335577	5.4736	2.2044e-08	ZNF585A
ENSG00000173281	8	8993765	9009084	119	30	335577	5.469	2.2628e-08	PPP1R3B
ENSG00000009954	7	72854728	72936608	349	75	335577	5.4687	2.2672e-08	BAZ1B
ENSG00000131067	20	33432523	33460663	115	33	335577	5.4447	2.5952e-08	GGT7
ENSG00000173209	2	61404553	61418338	76	38	335577	5.4329	2.773e-08	AHSA2
ENSG00000100991	20	33590207	33680674	500	44	335577	5.4268	2.8685e-08	TRPC4AP
ENSG00000118946	13	58205944	58303445	426	74	335577	5.4244	2.9074e-08	PCDH17
ENSG00000016082	5	50678921	50690564	50	24	335577	5.4099	3.1532e-08	ISL1
ENSG00000125695	17	61780205	61829457	266	38	335577	5.4061	3.2207e-08	RP11-51F16.8
ENSG00000187626	6	28212401	28227011	75	29	335577	5.4044	3.2518e-08	ZKSCAN4
ENSG00000197050	19	37498759	37621216	615	37	335577	5.4034	3.2695e-08	ZNF420
ENSG00000175220	11	46698630	46722165	90	49	335577	5.4019	3.2965e-08	ARHGAP1
ENSG00000114861	3	71003844	71633140	3303	299	335577	5.3927	3.4699e-08	FOXP1
ENSG00000253426	8	9009252	9025646	106	33	335577	5.3883	3.5563e-08	RP11-10A14.4
ENSG00000140945	16	82660408	83830204	12711	569	335577	5.3877	3.5677e-08	CDH13
ENSG00000162928	2	61244360	61279125	152	59	335577	5.3821	3.6806e-08	PEX13
ENSG00000124568	6	25783125	25832287	343	52	335577	5.3817	3.6883e-08	SLC17A1
ENSG00000205882	8	11850692	11853821	36	15	335577	5.3729	3.8736e-08	DEFB134
ENSG00000119125	9	74729511	74872109	749	74	335577	5.3688	3.9626e-08	GDA
ENSG00000112343	6	25963030	25987384	146	58	335577	5.3567	4.2379e-08	TRIM38
ENSG00000171174	2	28004231	28113965	496	56	335577	5.3544	4.2932e-08	RBKS
ENSG00000143514	1	223967601	224033674	375	51	335577	5.3462	4.491e-08	TP53BP2
ENSG00000196712	17	29421945	29709134	1088	50	335577	5.345	4.5202e-08	NF1
ENSG00000198453	19	37407231	37489602	569	30	335577	5.3447	4.5295e-08	ZNF568
ENSG00000109846	11	111779289	111794446	70	32	335577	5.3434	4.5599e-08	CRYAB
ENSG00000185130	6	27775257	27775709	4	2	335577	5.3281	4.9615e-08	HIST1H2BL
ENSG00000143195	1	166882443	166944719	254	68	335577	5.312	5.4217e-08	ILDR2
ENSG00000137494	11	82904781	82971736	404	68	335577	5.3031	5.6919e-08	ANKRD42
ENSG00000111850	6	88032301	88052043	196	31	335577	5.3019	5.7293e-08	SMIM8
ENSG00000189298	6	28317691	28336947	121	35	335577	5.2897	6.126e-08	ZKSCAN3
ENSG00000126861	17	29599031	29624557	106	32	335577	5.2824	6.3754e-08	OMG
ENSG00000205884	8	11831446	11832108	11	6	335577	5.2715	6.7657e-08	DEFB136
ENSG00000158553	6	27253682	27279949	187	51	335577	5.2536	7.4568e-08	POM121L2
ENSG00000184302	14	60975669	60979568	17	9	335577	5.2448	7.8227e-08	SIX6
ENSG00000140538	15	88418230	88799999	2225	202	335577	5.2296	8.4952e-08	NTRK3
ENSG00000160602	17	27052915	27070473	59	27	335577	5.2166	9.113e-08	NEK8
ENSG00000243566	7	76139745	76648340	2451	145	335577	5.2122	9.3294e-08	UPK3B
ENSG00000204669	9	74666292	74687733	99	32	335577	5.2117	9.3565e-08	C9orf57
ENSG00000009950	7	73007524	73038873	184	50	335577	5.19	1.0514e-07	MLXIPL
ENSG00000079689	6	25652464	25702011	383	78	335577	5.1797	1.1111e-07	SCGN
ENSG00000157470	15	59664892	59815748	943	113	335577	5.1733	1.1502e-07	FAM81A
ENSG00000108604	17	61909444	61920425	43	14	335577	5.1683	1.1814e-07	SMARCD2
ENSG00000100078	22	31530795	31536593	43	28	335577	5.1623	1.2196e-07	PLA2G3
ENSG00000198315	6	28109688	28127250	95	25	335577	5.1445	1.3413e-07	ZKSCAN8
ENSG00000082898	2	61704984	61765761	291	45	335577	5.1336	1.421e-07	XPO1
ENSG00000134569	11	46878419	46940193	267	40	335577	5.1177	1.5463e-07	LRP4
ENSG00000100983	20	33516236	33543620	96	33	335577	5.1057	1.6482e-07	GSS
ENSG00000170959	11	30851916	31391357	2409	109	335577	5.0977	1.7186e-07	DCDC1
ENSG00000176697	11	27676440	27743605	298	58	335577	5.0962	1.7331e-07	BDNF
ENSG00000243147	2	27994584	28210954	945	62	335577	5.0932	1.7599e-07	MRPL33
ENSG00000254004	19	37001597	37019562	79	24	335577	5.0888	1.8019e-07	ZNF260
ENSG00000124191	20	42543504	42698256	917	172	335577	5.0774	1.913e-07	TOX2
ENSG00000255046	8	11655437	11660077	62	25	335577	5.0719	1.969e-07	RP11-297N6.4
ENSG00000170653	12	53901640	54020199	525	54	335577	5.0704	1.9845e-07	ATF7
ENSG00000266173	17	61780192	61819330	210	42	335577	5.0692	1.9972e-07	STRADA
ENSG00000106638	7	72983262	72993121	50	22	335577	5.0617	2.0776e-07	TBL2
ENSG00000108592	17	61896793	61907372	66	22	335577	5.0551	2.1511e-07	FTSJ3
ENSG00000173611	9	127704887	127905785	984	91	335577	5.0528	2.1769e-07	SCAI
ENSG00000100842	14	23825611	23834961	53	22	335577	5.046	2.2559e-07	EFS
ENSG00000146216	6	43211418	43255997	266	53	335577	5.0221	2.5553e-07	TTBK1
ENSG00000019995	10	126630692	126676758	232	46	335577	5.0103	2.717e-07	ZRANB1
ENSG00000128245	22	32340447	32353590	90	28	335577	5.0033	2.8179e-07	YWHAH
ENSG00000167525	17	27030215	27038872	33	20	335577	4.9961	2.9246e-07	PROCA1
ENSG00000213204	6	88117730	88221352	603	49	335577	4.9778	3.215e-07	C6orf165
ENSG00000158691	6	28346732	28367511	125	27	335577	4.959	3.5431e-07	ZSCAN12
ENSG00000146109	6	26597180	26600278	20	8	335577	4.9587	3.5491e-07	ABT1
ENSG00000197279	6	28048753	28057341	44	16	335577	4.9484	3.7417e-07	ZNF165
ENSG00000004534	3	49977440	50137478	605	49	335577	4.9451	3.8056e-07	RBM6
ENSG00000267281	12	53900472	54019763	529	52	335577	4.9447	3.8134e-07	RP11-793H13.10
ENSG00000101098	20	43380449	43438979	263	56	335577	4.9447	3.8136e-07	RIMS4
ENSG00000254445	11	111783460	111797595	67	24	335577	4.934	4.0272e-07	HSPB2-C11orf52
ENSG00000106460	7	12250867	12282993	354	25	335577	4.9316	4.0781e-07	TMEM106B
ENSG00000125998	20	33873534	33880204	34	21	335577	4.9302	4.1068e-07	FAM83C
ENSG00000109111	17	26989109	27029697	139	65	335577	4.9145	4.4514e-07	SUPT6H
ENSG00000165912	11	47199076	47207994	44	20	335577	4.9099	4.557e-07	PACSIN3
ENSG00000198558	6	27840926	27841289	2	1	335577	4.909	4.5776e-07	HIST1H4L
ENSG00000065833	6	83920108	84140797	1131	60	335577	4.9002	4.7862e-07	ME1
ENSG00000198832	22	31500758	31516055	83	23	335577	4.8728	5.5005e-07	SELM
ENSG00000196176	6	26021907	26022278	2	1	335577	4.8665	5.6784e-07	HIST1H4A
ENSG00000169946	8	106330920	106816760	2509	256	335577	4.8397	6.5003e-07	ZFPM2
ENSG00000117971	15	78916461	79020096	606	75	335577	4.8287	6.8705e-07	CHRNB4
ENSG00000066032	2	79412357	80875905	9713	494	335577	4.8195	7.1942e-07	CTNNA2
ENSG00000138621	15	75315896	75409803	545	51	335577	4.8173	7.2756e-07	PPCDC
ENSG00000102781	13	30776767	30881621	707	86	335577	4.8166	7.3e-07	KATNAL1
ENSG00000205339	11	9406169	9469673	321	57	335577	4.8149	7.3642e-07	IPO7
ENSG00000028116	2	58134786	58387055	1387	78	335577	4.8144	7.3827e-07	VRK2
ENSG00000008197	6	50681541	50740701	262	52	335577	4.8075	7.64e-07	TFAP2D
ENSG00000118263	2	207938861	208031991	556	91	335577	4.8039	7.7803e-07	KLF7
ENSG00000178053	3	158288952	158325041	216	33	335577	4.782	8.6773e-07	MLF1
ENSG00000147905	9	37120536	37358146	927	93	335577	4.7781	8.8473e-07	ZCCHC7
ENSG00000141279	17	45600308	45700642	419	54	335577	4.7657	9.4113e-07	NPEPPS
ENSG00000218357	22	47857048	47882860	145	31	335577	4.7524	1.005e-06	LL22NC03-75H12.2
ENSG00000066735	14	104605060	104647231	349	83	335577	4.751	1.0123e-06	KIF26A
ENSG00000063176	19	49122548	49133974	53	29	335577	4.7466	1.0341e-06	SPHK2
ENSG00000219438	22	48885272	49246724	3687	303	335577	4.7388	1.0751e-06	FAM19A5
ENSG00000125965	20	34021145	34042568	83	34	335577	4.7368	1.0855e-06	GDF5
ENSG00000087191	17	61904512	61909379	25	11	335577	4.7294	1.1259e-06	PSMC5
ENSG00000170276	11	111782966	111789574	29	16	335577	4.7275	1.1367e-06	HSPB2
ENSG00000125970	20	32581452	32696114	426	62	335577	4.7273	1.1374e-06	RALY
ENSG00000108588	17	61822610	61853711	153	32	335577	4.7267	1.1409e-06	CCDC47
ENSG00000008196	6	50786436	50815326	156	47	335577	4.723	1.1621e-06	TFAP2B
ENSG00000124126	20	47240790	47444420	1290	84	335577	4.7212	1.1724e-06	PREX1
ENSG00000198901	15	91509270	91538859	220	45	335577	4.7159	1.2034e-06	PRC1
ENSG00000137185	6	28192664	28201260	58	24	335577	4.7152	1.2071e-06	ZSCAN9
ENSG00000137338	6	28249314	28270326	123	38	335577	4.7042	1.2743e-06	PGBD1
ENSG00000135334	6	88384790	88411927	173	39	335577	4.7041	1.2749e-06	AKIRIN2
ENSG00000003756	3	50126341	50156454	80	31	335577	4.6921	1.3523e-06	RBM5
ENSG00000196812	6	28092338	28097860	28	11	335577	4.6862	1.3917e-06	ZSCAN16
ENSG00000158019	2	28112808	28561768	2214	129	335577	4.6852	1.3985e-06	BRE
ENSG00000079691	6	25279306	25620758	2772	158	335577	4.6834	1.4111e-06	LRRC16A
ENSG00000076604	17	27071002	27077974	30	19	335577	4.6606	1.5763e-06	TRAF4
ENSG00000124587	6	42931608	42946958	106	28	335577	4.6601	1.58e-06	PEX6
ENSG00000126070	1	36396319	36538101	515	62	335577	4.6549	1.6205e-06	AGO3
ENSG00000132591	17	27181956	27188085	31	9	335577	4.6401	1.7409e-06	ERAL1
ENSG00000245680	19	37672481	37709055	147	52	335577	4.64	1.7423e-06	ZNF585B
ENSG00000198231	17	61850963	61896677	243	48	335577	4.6356	1.7798e-06	DDX42
ENSG00000141314	17	30593195	30651680	384	83	335577	4.6335	1.7973e-06	RHBDL3
ENSG00000005955	17	34900737	34946278	212	53	335577	4.6333	1.7995e-06	GGNBP2
ENSG00000164414	6	88180341	88222054	245	44	335577	4.6265	1.8598e-06	SLC35A1
ENSG00000092847	1	36335409	36395211	272	67	335577	4.6256	1.8673e-06	AGO1
ENSG00000128708	2	172778958	172848599	376	63	335577	4.6206	1.9132e-06	HAT1
ENSG00000136935	9	127640646	127710771	356	65	335577	4.62	1.9187e-06	GOLGA1
ENSG00000130203	19	45409011	45412650	19	13	335577	4.6188	1.9297e-06	APOE
ENSG00000116604	1	156433519	156470620	197	55	335577	4.6107	2.0063e-06	MEF2D
ENSG00000074800	1	8921061	8939308	90	32	335577	4.6051	2.0615e-06	ENO1
ENSG00000197153	6	27858093	27860884	19	9	335577	4.6029	2.0829e-06	HIST1H3J
ENSG00000101745	18	9136226	9285983	903	65	335577	4.5904	2.2118e-06	ANKRD12
ENSG00000106635	7	72950686	72972332	94	28	335577	4.589	2.227e-06	BCL7B
ENSG00000196532	6	26045639	26046097	5	3	335577	4.5739	2.3936e-06	HIST1H3C
ENSG00000197948	5	141018869	141030986	83	29	335577	4.5708	2.4291e-06	FCHSD1
ENSG00000214102	7	141408153	141431071	107	27	335577	4.5692	2.4481e-06	WEE2
ENSG00000149300	11	111788756	111797596	45	19	335577	4.568	2.4615e-06	C11orf52
ENSG00000196782	4	140637907	141075338	2362	274	335577	4.5602	2.5552e-06	MAML3

## Sheet: Supplementary table 7
Supplementary table 7: Top 10 gene-sets associated with DC1 and DC2 (analyses performed using FUMA)
A. DC1
Gene Set	N genes	Beta	Beta STD	SE	P	Pbonferroni
GO_bp:go_regulation_of_synaptic_plasticity	135	0.401	0.0336	0.0828	6.6268e-07	0.0070582
GO_bp:go_modulation_of_synaptic_transmission	289	0.275	0.0335	0.0575	9.0061e-07	0.0095915
GO_bp:go_regulation_of_synapse_structure_or_activity	222	0.306	0.0328	0.0665	2.176e-06	0.0231722
GO_cc:go_heterochromatin	60	0.532	0.0298	0.116	2.2454e-06	0.023909
GO_cc:go_somatodendritic_compartment	619	0.182	0.0323	0.0398	2.4173e-06	0.025737
GO_mf:go_histone_methyltransferase_activity_h3_k4_specific_	18	0.94	0.0289	0.208	3.0993e-06	0.0329951
GO_bp:go_chromatin_organization	590	0.171	0.0296	0.0387	4.9648e-06	0.0528503
GO_cc:go_pericentric_heterochromatin	14	0.941	0.0255	0.215	6.0129e-06	0.0640013
GO_cc:go_neuron_part	1202	0.127	0.031	0.0293	6.9528e-06	0.0739987
GO_bp:go_chromatin_modification	493	0.178	0.0283	0.0415	8.9234e-06	0.0949628
B. DC2
Gene set	N genes	Beta	Beta STD	SE	P	Pbonferroni
Curated_gene_sets:nikolsky_breast_cancer_20q11_amplicon	31	1.7	0.0683	0.306	1.4249e-08	0.000151766
Curated_gene_sets:holleman_daunorubicin_all_dn	8	2.01	0.0412	0.383	7.7816e-08	0.00082874
GO_bp:go_dendrite_morphogenesis	39	0.737	0.0333	0.173	1.035e-05	0.110217
GO_bp:go_cerebellar_cortex_formation	21	0.899	0.0298	0.214	1.371e-05	0.145984
GO_bp:go_cerebellar_cortex_morphogenesis	29	0.772	0.0301	0.186	1.5935e-05	0.16966
Curated_gene_sets:mikkelsen_dedifferentiated_state_dn	7	1.88	0.0361	0.485	5.1945e-05	0.553006
GO_bp:go_regulation_of_neuron_differentiation	529	0.175	0.0288	0.0457	6.1723e-05	0.657041
Curated_gene_sets:shipp_dlbcl_cured_vs_fatal_dn	40	0.598	0.0273	0.158	7.7205e-05	0.82177
GO_bp:go_hindbrain_morphogenesis	39	0.612	0.0277	0.163	8.6165e-05	0.917054
GO_bp:go_negative_regulation_of_astrocyte_differentiation	12	1.17	0.0292	0.312	9.2351e-05	0.982799

## Sheet: Supplementary table 8
Supplementary table 8: Independent SNPs associated with DC2
Genomic Locus	SNP	uniqID	chr	A1	beta	se	p-value	start	end	nSNPs	nGWASSNPs	nLeadSNPs	gene symbol
31	rs946711	10:21806832:A:C	10	A	0.0265991	0.0026031	1.6e-24	21706004	22501895	241	214	1	CASC10, SKIDA1, MLLT10, DNAJC1, EBLN1
45	rs56094641	16:53806453:A:G	16	A	-0.0223354	0.00246582	1.3e-19	53797908	53848561	128	117	1	FTO
39	rs35287743	12:110057250:G:T	12	G	0.0345582	0.00382725	1.7e-19	109676250	110082320	375	343	2	ACACB, FOXN4, MYO1H, KCTD10, UBE3B, MMAB, MVK
40	rs1370063	13:55938449:A:T	13	T	0.0240792	0.0027484	1.9e-18	55603644	56325190	1021	919	1	NA
28	rs36095784	8:11074365:C:CTA	8	C	0.0198629	0.00243945	3.9e-16	8072609	12185802	2846	2582	4	PRAG1, CLDN23, MFHAS1, ERI1, PPP1R3B, NA, TNKS, MSRA, RP1L1, C8orf74, SOX7, SOX7, PINX1, XKR6, NA, MTMR9, SLC35G5, FAM167A, BLK, GATA4, C8orf49, FDFT1, NA, CTSB, DEFB136, DEFB135, DEFB134, NA, DEFB130
28	rs9650622	8:9804292:G:T	8	G	0.0190258	0.00244346	6.9e-15	8072609	12185802	2846	2582	4	PRAG1, CLDN23, MFHAS1, ERI1, PPP1R3B, NA, TNKS, MSRA, RP1L1, C8orf74, SOX7, SOX7, PINX1, XKR6, NA, MTMR9, SLC35G5, FAM167A, BLK, GATA4, C8orf49, FDFT1, NA, CTSB, DEFB136, DEFB135, DEFB134, NA, DEFB130
11	rs1248825	3:84993411:A:C	3	A	-0.0196439	0.00259659	3.9e-14	84862871	85683600	785	727	1	CADM2
2	rs6690619	1:153765399:C:T	1	C	0.0182667	0.00243049	5.7e-14	153758562	154236452	343	294	1	SLC27A3, GATAD2B, DENND4B, CRTC2, SLC39A1, CREB3L4, JTB, RAB13, RPS27, NUP210L, TPM3, C1orf189, C1orf43, UBAP2L, HAX1
4	rs4953150	2:45157336:C:T	2	C	0.0193152	0.00257415	6.2e-14	45111192	45175585	55	54	1	SIX3
39	rs7969719	12:109883577:C:T	12	C	0.0189213	0.00261578	4.7e-13	109676250	110082320	375	343	2	ACACB, FOXN4, MYO1H, KCTD10, UBE3B, MMAB, MVK
50	rs380743	19:49241014:A:G	19	G	0.0175022	0.00243995	7.3e-13	49168942	49278303	128	109	2	NTN5, FUT2, MAMSTR, RASIP1, IZUMO1, FUT1, FGF21
42	rs56367474	13:59454139:C:T	13	C	0.0187374	0.00261653	8e-13	59364803	59483695	294	270	1	NA
30	rs10986983	9:128620009:C:T	9	C	0.0177251	0.00250713	1.6e-12	128475056	128748566	209	184	1	MAPKAP1, PBX3
28	rs12682352	8:8646246:C:T	8	T	-0.0172081	0.00243505	1.6e-12	8072609	12185802	2846	2582	4	PRAG1, CLDN23, MFHAS1, ERI1, PPP1R3B, NA, TNKS, MSRA, RP1L1, C8orf74, SOX7, SOX7, PINX1, XKR6, NA, MTMR9, SLC35G5, FAM167A, BLK, GATA4, C8orf49, FDFT1, NA, CTSB, DEFB136, DEFB135, DEFB134, NA, DEFB130
1	rs6699744	1:72825144:A:T	1	A	-0.0176817	0.0025124	2e-12	72748567	72956535	135	128	1	NEGR1
28	rs61656398	8:10216313:A:G	8	G	0.0231139	0.00330627	2.7e-12	8072609	12185802	2846	2582	4	PRAG1, CLDN23, MFHAS1, ERI1, PPP1R3B, NA, TNKS, MSRA, RP1L1, C8orf74, SOX7, SOX7, PINX1, XKR6, NA, MTMR9, SLC35G5, FAM167A, BLK, GATA4, C8orf49, FDFT1, NA, CTSB, DEFB136, DEFB135, DEFB134, NA, DEFB130
25	rs16891727	6:26488860:A:C	6	C	0.0248855	0.00357335	3.3e-12	25343444	29612325	1537	1374	6	LRRC16A, SCGN, SLC17A4, SLC17A1, SLC17A3, SLC17A2, TRIM38, HIST1H1A, HIST1H3A, HIST1H4A, HIST1H4B, HIST1H3B, HIST1H2AB, HIST1H2BB, HIST1H3C, HIST1H1C, HFE, HIST1H4C, HIST1H1T, HIST1H2BC, HIST1H2AC, HIST1H2BD, HIST1H2BE, HIST1H4D, HIST1H3D, HIST1H2AD, HIST1H2BF, HIST1H4E, HIST1H3G, HIST1H2BI, BTN3A2, BTN2A2, BTN3A1, BTN3A3, BTN2A1, BTN1A1, HMGN4, ABT1, ZNF322, HIST1H2BJ, HIST1H2AG, HIST1H2BK, HIST…
29	rs1217105	8:64626932:G:T	8	T	-0.0182021	0.00262079	3.8e-12	64498559	64875487	249	233	1	NA
46	rs11859365	16:83683945:A:C	16	A	-0.0190706	0.00278154	7.1e-12	83657281	83747607	35	30	1	CDH13
51	rs2425026	20:33847253:C:T	20	C	-0.0168691	0.00246823	8.2e-12	32903904	33882720	392	343	1	AHCY, ITCH, DYNLRB1, MAP1LC3A, PIGU, NCOA6, TP53INP2, GGT7, ACSS2, GSS, MYH7B, TRPC4AP, EDEM2, PROCR, MMP24, EIF6, FAM83C, UQCC1
52	rs2413052	22:31783781:C:T	22	T	-0.0193561	0.00284149	9.6e-12	31497054	32219628	250	218	1	SMTN, SELENOM, INPP5J, PLA2G3, RNF185, LIMK2, PIK3IP1, PATZ1, NA, DRG1, EIF4ENIF1, SFI1, PISD, PRR14L, DEPDC5
16	rs11706682	3:167199681:C:T	3	T	-0.0172815	0.00255589	1.4e-11	167119365	167275119	157	148	1	SERPINI2, WDR49
7	rs6756149	2:104099833:C:T	2	C	-0.015856	0.0024274	6.5e-11	104056769	104477280	544	494	1	NA
10	rs10510554	3:25099776:C:T	3	T	-0.0159892	0.00245816	7.8e-11	25077259	25142502	31	29	1	NA
26	rs9362897	6:92327446:G:T	6	G	-0.0153747	0.00242031	2.1e-10	92212050	92340527	140	134	1	NA
25	rs7752448	6:28301099:A:G	6	A	0.0230183	0.00362522	2.2e-10	25343444	29612325	1537	1374	6	LRRC16A, SCGN, SLC17A4, SLC17A1, SLC17A3, SLC17A2, TRIM38, HIST1H1A, HIST1H3A, HIST1H4A, HIST1H4B, HIST1H3B, HIST1H2AB, HIST1H2BB, HIST1H3C, HIST1H1C, HFE, HIST1H4C, HIST1H1T, HIST1H2BC, HIST1H2AC, HIST1H2BD, HIST1H2BE, HIST1H4D, HIST1H3D, HIST1H2AD, HIST1H2BF, HIST1H4E, HIST1H3G, HIST1H2BI, BTN3A2, BTN2A2, BTN3A1, BTN3A3, BTN2A1, BTN1A1, HMGN4, ABT1, ZNF322, HIST1H2BJ, HIST1H2AG, HIST1H2BK, HIST…
49	rs6857	19:45392254:C:T	19	C	-0.0203136	0.00321643	2.7e-10	45386467	45428234	24	23	1	PVRL2, TOMM40, APOE, APOC1
32	rs1410054	10:112774155:A:G	10	A	0.0179461	0.00284724	2.9e-10	112614210	112843085	100	99	1	PDCD4, BBIP1, SHOC2, ADRA2A
25	rs913455	6:25420344:C:G	6	C	-0.0267718	0.00427382	3.7e-10	25343444	29612325	1537	1374	6	LRRC16A, SCGN, SLC17A4, SLC17A1, SLC17A3, SLC17A2, TRIM38, HIST1H1A, HIST1H3A, HIST1H4A, HIST1H4B, HIST1H3B, HIST1H2AB, HIST1H2BB, HIST1H3C, HIST1H1C, HFE, HIST1H4C, HIST1H1T, HIST1H2BC, HIST1H2AC, HIST1H2BD, HIST1H2BE, HIST1H4D, HIST1H3D, HIST1H2AD, HIST1H2BF, HIST1H4E, HIST1H3G, HIST1H2BI, BTN3A2, BTN2A2, BTN3A1, BTN3A3, BTN2A1, BTN1A1, HMGN4, ABT1, ZNF322, HIST1H2BJ, HIST1H2AG, HIST1H2BK, HIST…
6	rs4458235	2:79710525:A:T	2	A	0.0161001	0.00257371	4e-10	79633879	79715302	134	127	1	CTNNA2
3	rs45501495	1:204596454:C:T	1	C	-0.0175379	0.00286562	9.4e-10	204448441	204603861	48	44	1	PIK3C2B, MDM4, LRRN2
23	rs364926	5:166392055:C:T	5	C	-0.0174371	0.00285087	9.6e-10	166389709	166566580	31	26	2	NA
43	rs12906493	15:35933286:C:T	15	T	-0.0183225	0.00301038	1.2e-09	35873581	35943377	8	6	1	NA
33	rs10741616	11:13333851:A:G	11	G	0.0150594	0.00249104	1.5e-09	13268386	13350131	66	62	1	ARNTL
5	rs17049185	2:58072660:G:T	2	G	-0.0164143	0.00276984	3.1e-09	57942987	58505679	268	255	1	VRK2, FANCL
9	rs2463652	2:157127415:A:C	2	C	-0.0144339	0.00243718	3.2e-09	157110197	157163993	22	19	1	NA
36	rs34634095	11:111455942:A:C	11	C	0.0159467	0.00269385	3.2e-09	111420936	111647084	183	172	1	LAYN, SIK2, PPP2R1B, ALG9, ALG9
35	rs613597	11:88598646:A:G	11	A	0.014878	0.00253317	4.3e-09	88470041	88828429	76	65	1	GRM5
23	rs2915859	5:166546480:C:T	5	C	-0.0149303	0.00254537	4.5e-09	166389709	166566580	31	26	2	NA
19	rs1946265	5:50840436:A:C	5	A	0.014904	0.00254229	4.6e-09	50762809	50928871	39	36	1	NA
38	rs12826749	12:46412497:C:G	12	C	0.0143141	0.00247178	7e-09	46124413	46446609	85	75	1	ARID2, SCAF11
22	rs7737940	5:164473746:A:G	5	A	-0.0144732	0.00249916	7e-09	164468994	164679036	188	164	1	NA
14	rs13082002	3:117317203:A:T	3	T	-0.0141314	0.00244314	7.3e-09	117307567	117341844	39	35	1	LSAMP
25	rs3117318	6:29611781:A:G	6	A	0.0168393	0.00291234	7.4e-09	25343444	29612325	1537	1374	6	LRRC16A, SCGN, SLC17A4, SLC17A1, SLC17A3, SLC17A2, TRIM38, HIST1H1A, HIST1H3A, HIST1H4A, HIST1H4B, HIST1H3B, HIST1H2AB, HIST1H2BB, HIST1H3C, HIST1H1C, HFE, HIST1H4C, HIST1H1T, HIST1H2BC, HIST1H2AC, HIST1H2BD, HIST1H2BE, HIST1H4D, HIST1H3D, HIST1H2AD, HIST1H2BF, HIST1H4E, HIST1H3G, HIST1H2BI, BTN3A2, BTN2A2, BTN3A1, BTN3A3, BTN2A1, BTN1A1, HMGN4, ABT1, ZNF322, HIST1H2BJ, HIST1H2AG, HIST1H2BK, HIST…
25	rs3800314	6:27236048:G:T	6	T	0.0140442	0.00243155	7.7e-09	25343444	29612325	1537	1374	6	LRRC16A, SCGN, SLC17A4, SLC17A1, SLC17A3, SLC17A2, TRIM38, HIST1H1A, HIST1H3A, HIST1H4A, HIST1H4B, HIST1H3B, HIST1H2AB, HIST1H2BB, HIST1H3C, HIST1H1C, HFE, HIST1H4C, HIST1H1T, HIST1H2BC, HIST1H2AC, HIST1H2BD, HIST1H2BE, HIST1H4D, HIST1H3D, HIST1H2AD, HIST1H2BF, HIST1H4E, HIST1H3G, HIST1H2BI, BTN3A2, BTN2A2, BTN3A1, BTN3A3, BTN2A1, BTN1A1, HMGN4, ABT1, ZNF322, HIST1H2BJ, HIST1H2AG, HIST1H2BK, HIST…
34	rs4278546	11:79217391:A:G	11	A	-0.01424	0.00246912	8.1e-09	79212905	79303302	16	16	1	NA
13	rs80264330	3:114815659:G:T	3	T	-0.0302655	0.00525711	8.6e-09	114550646	115219906	24	24	1	ZBTB20
44	rs16959955	15:48002700:C:T	15	T	-0.0168573	0.00294229	1e-08	47985991	48082832	57	51	1	SEMA6D
12	rs1897495	3:107570753:C:T	3	C	-0.014157	0.00247768	1.1e-08	107567130	107570882	4	4	1	NA
15	rs200110162	3:149537222:A:ATAGT	3	A	0.0388716	0.00680092	1.1e-08	149486553	149784562	164	157	1	ANKUB1, RNF13, PFN2, NA
27	rs12700239	7:20865979:A:C	7	C	0.0170831	0.00300568	1.3e-08	20865979	20865979	1	1	1	NA
25	rs2498381	6:26670899:A:G	6	A	-0.0137912	0.0024317	1.4e-08	25343444	29612325	1537	1374	6	LRRC16A, SCGN, SLC17A4, SLC17A1, SLC17A3, SLC17A2, TRIM38, HIST1H1A, HIST1H3A, HIST1H4A, HIST1H4B, HIST1H3B, HIST1H2AB, HIST1H2BB, HIST1H3C, HIST1H1C, HFE, HIST1H4C, HIST1H1T, HIST1H2BC, HIST1H2AC, HIST1H2BD, HIST1H2BE, HIST1H4D, HIST1H3D, HIST1H2AD, HIST1H2BF, HIST1H4E, HIST1H3G, HIST1H2BI, BTN3A2, BTN2A2, BTN3A1, BTN3A3, BTN2A1, BTN1A1, HMGN4, ABT1, ZNF322, HIST1H2BJ, HIST1H2AG, HIST1H2BK, HIST…
47	rs9955276	18:1839339:C:T	18	C	-0.0194761	0.00348698	2.3e-08	1811604	1914051	85	59	1	NA
20	rs13160801	5:60771688:C:G	5	C	0.0137815	0.0024785	2.7e-08	60613826	60844213	85	77	1	ZSWIM6
50	rs62132802	19:49270872:C:T	19	C	-0.0147719	0.00265603	2.7e-08	49168942	49278303	128	109	2	NTN5, FUT2, MAMSTR, RASIP1, IZUMO1, FUT1, FGF21
8	rs10180461	2:144263033:C:T	2	T	0.0138352	0.00249154	2.8e-08	144145478	144272229	32	27	1	ARHGAP15
37	rs7978702	12:34366373:A:G	12	G	-0.0173966	0.00313907	3e-08	34354222	34855589	47	41	1	NA
24	rs56374431	6:16753378:A:G	6	A	0.017906	0.00324742	3.5e-08	16742925	16758425	12	11	1	ATXN1
18	rs1345777	5:50263788:C:T	5	C	-0.0139853	0.0025414	3.7e-08	50226855	50319315	37	31	1	NA
21	rs6870152	5:95883544:A:G	5	A	0.0138461	0.00251463	3.7e-08	95835167	95919191	142	126	1	CAST
48	rs17818263	18:58865261:A:G	18	G	0.0146965	0.00268034	4.2e-08	58818526	58878316	110	101	1	NA
41	rs2320925	13:58385380:G:T	13	G	0.0148081	0.00270085	4.2e-08	58252801	58717504	192	175	1	PCDH17
17	rs779429062	4:67502620:A:AT	4	AT	0.0199982	0.00365127	4.3e-08	67475705	67595667	145	136	1	NA
Abbreviations:
GenomicLocus=Index of genomic rick loci
nGWASSNPs=number of GWAS SNPs at this genomic locus
nLeadSNPs=number of independent SNPs at r2<0.1 at this locus
Gene symbol: Based on HUGO (HGNC). These are all genes annotated to SNPs in r2> 0.1 with the lead SNP. The SNPs were mapped to genes based on ANNOVAR annotation and on being physically located inside a protein coding gene using 10kb window.

## Sheet: Supplementary table 9
Supplementary table 9. SMR results for DC1 and DC2 (eQTL and mQTL)
A. DC1
A1. mQTL expressed in the brain
Probe ID	Gene	Probe_bp	topSNP	topSNP_chr	topSNP_bp	A1	A2	Freq	b_SMR	se_SMR	p_SMR	p_HEIDI	nsnp_HEIDI
cg15085603	NA	49250252	rs973579	19	49241976	A	G	0.509866	0.0405475	0.00749938	6.41666e-08	0.850664	20
cg07611790	NA	49240823	rs973579	19	49241976	A	G	0.509866	-0.0362563	0.00644549	1.85444e-08	0.331286	20
cg01066936	NA	41776843	rs202637	22	41853928	G	A	0.808386	0.0113755	0.00208738	5.04717e-08	0.21638	20
cg13881341	NA	49259215	rs8105137	19	49249888	A	G	0.431975	0.0325406	0.00643253	4.21989e-07	0.188879	20
cg27209395	NA	26172397	rs9379827	6	26153335	C	A	0.756069	-0.0317559	0.00518227	8.91097e-10	0.186347	20
cg13344095	NA	26233352	rs10946808	6	26233387	A	G	0.710373	0.0278579	0.00477929	5.58003e-09	0.150821	20
cg14116320	NA	49232824	rs427248	19	49241015	C	T	0.543749	0.0428874	0.00795921	7.10873e-08	0.0990778	20
cg03999872	NA	62272968	rs6010990	20	62281476	C	T	0.645398	0.013381	0.00255918	1.7075e-07	0.0352496	20
cg05007097	NA	73008007	rs11974409	7	72989390	A	G	0.809035	0.038257	0.00735427	1.97145e-07	0.0345734	8
cg13491400	NA	72939310	rs11974409	7	72989390	A	G	0.809035	-0.0311784	0.00614392	3.88173e-07	0.0281675	6
cg14123992	NA	45407868	rs429358	19	45411941	T	C	0.915098	-0.0478715	0.00867098	3.37292e-08	0.0238094	9
cg02419362	NA	121203948	rs494632	12	121189116	C	T	0.512592	-0.0116045	0.00228504	3.80481e-07	0.0161011	20
cg14776033	NA	49240808	rs418464	19	49239026	T	C	0.509087	-0.0452551	0.00880007	2.70982e-07	0.0135295	20
cg06850241	NA	41845214	rs6002385	22	41859556	C	T	0.789043	0.011073	0.00211898	1.73548e-07	0.00831457	20
cg13978601	NA	131905041	rs7855278	9	131921365	G	T	0.303518	-0.0285976	0.00545781	1.60793e-07	0.0079789	20
cg14451791	NA	16040625	rs4247294	9	16030960	G	A	0.560431	0.0130761	0.00222914	4.46444e-09	0.0073416	20
cg00889227	NA	205173544	rs12129162	1	205164650	A	G	0.362781	0.0127912	0.00228863	2.2836e-08	0.00619026	20
cg20414749	NA	205181261	rs12137294	1	205182872	A	C	0.407763	-0.0117866	0.00234528	5.01733e-07	0.00592756	20
cg15673069	NA	49232542	rs35866622	19	49218060	C	T	0.525185	0.0119558	0.00204488	5.01451e-09	0.00493808	20
cg25447894	NA	41957443	rs12483786	22	41938536	A	G	0.801052	0.0115774	0.00225163	2.72147e-07	0.00447797	17
cg26545425	NA	73022110	rs12531645	7	73023881	G	A	0.719135	0.0139733	0.00227832	8.61548e-10	0.00421881	19
cg01656853	NA	49199172	rs4002471	19	49215095	C	T	0.484032	-0.0142564	0.0023238	8.5197e-10	0.00360554	20
cg07452164	NA	72993570	rs7800944	7	73035857	T	C	0.718227	-0.0122916	0.00203393	1.51026e-09	0.00234634	16
cg16867584	NA	49200180	rs838144	19	49250239	T	C	0.513177	-0.013757	0.00204361	1.67652e-11	0.00189532	20
cg12258179	NA	49232187	rs2287922	19	49232226	G	A	0.492925	0.0148381	0.0023212	1.63289e-10	0.00166146	20
cg02804510	NA	49199965	rs660745	19	49219459	T	C	0.484941	-0.0147945	0.00234337	2.73096e-10	0.00113391	20
cg16845880	NA	81886014	rs1524557	3	81892031	C	T	0.328314	0.0115465	0.00226964	3.63092e-07	0.000764421	20
cg17866778	NA	26233442	rs10946808	6	26233387	A	G	0.710373	0.0147836	0.0023094	1.53897e-10	0.00056384	20
cg04660111	NA	49199234	rs4002471	19	49215095	C	T	0.484032	-0.0141072	0.00229847	8.37564e-10	0.000529696	20
cg27579711	NA	26172931	rs9379829	6	26172219	C	T	0.751006	-0.0160749	0.00232256	4.47767e-12	0.000310927	20
cg24159697	NA	205181237	rs6659069	1	205182031	A	G	0.425354	-0.0102938	0.00202028	3.48307e-07	0.000170442	20
cg05493094	NA	26200045	rs7747133	6	26293470	C	T	0.457419	-0.0103799	0.00201146	2.46457e-07	4.39252e-06	20
A2. eQTL expressed in the brain
probeID	Gene	Probe_bp	topSNP	topSNP_chr	topSNP_bp	A1	A2	Freq	b_SMR	se_SMR	p_SMR	p_HEIDI	nsnp_HEIDI
ENSG00000172260	NEGR1	72308521	rs2815765	1	72752230	T	C	0.383617	-0.0472752	0.00860319	3.90546e-08	0.462418	20
ENSG00000227207	RPL31P12	72767333	rs10789336	1	72838406	G	A	0.384785	0.0175365	0.00307242	1.14494e-08	0.187027	20
ENSG00000248044	.	36870643	rs300053	5	37075545	T	G	0.564585	0.0120296	0.00246869	1.09989e-06	0.614044	20
ENSG00000164989	CCDC171	15807278	rs6474930	9	15563200	A	G	0.500779	-0.0393929	0.00640766	7.85701e-10	0.042277	20
ENSG00000095321	CRAT	131865278	rs7861663	9	131880946	G	A	0.310918	0.034566	0.00720143	1.58764e-06	0.0237854	20
ENSG00000100413	POLR3H	41931209	rs12483991	22	41935285	A	G	0.790796	-0.0234418	0.00465794	4.83735e-07	0.819841	20
A3. mQTL expressed in the blood
probeID	Gene	Probe_bp	topSNP	topSNP_chr	topSNP_bp	A1	A2	Freq	b_SMR	se_SMR	p_SMR	p_HEIDI	nsnp_HEIDI
cg07356753	NA	81810745	rs7620240	3	81762787	T	G	0.342075	-0.0163001	0.00299072	5.03041e-08	0.487382	20
cg13344095	NA	26233352	rs9358912	6	26211146	T	G	0.295404	0.0380701	0.00661303	8.5705e-09	0.0651612	20
cg17866778	NA	26233442	rs10946808	6	26233387	G	A	0.289627	0.0319707	0.00534601	2.22729e-09	0.0565373	20
cg18438300	NA	72847175	rs6976930	7	72885810	A	G	0.195703	0.0512072	0.00984337	1.96945e-07	0.000204581	18
cg07452164	NA	72993570	rs12540011	7	72991704	A	G	0.284305	-0.0220687	0.00370315	2.53107e-09	0.00296725	20
cg04669894	NA	72993765	rs2074768	7	73030103	C	A	0.281838	-0.042058	0.00790085	1.01945e-07	0.00535152	20
cg14087351	NA	73037990	rs3812316	7	73020337	G	C	0.124886	0.0230041	0.00401353	9.94693e-09	0.0897878	20
cg14263021	NA	16039921	rs10738428	9	16046489	C	T	0.447488	0.035206	0.00640925	3.9517e-08	0.0050469	20
cg11773468	NA	49216319	rs12978752	19	49218437	A	C	0.482474	0.032168	0.00550404	5.08302e-09	0.0252527	20
cg10404009	NA	49223845	rs838144	19	49250239	T	C	0.513177	0.0679236	0.0134442	4.36621e-07	0.358771	20
cg15673069	NA	49232542	rs838144	19	49250239	T	C	0.513177	0.0392204	0.00643748	1.11149e-09	0.48658	20
cg18537730	NA	49250080	rs11667321	19	49250538	G	A	0.442295	-0.0374226	0.00649447	8.30088e-09	0.165325	20
cg16732175	NA	49250180	rs28400014	19	49250657	G	C	0.446255	-0.0547834	0.0105298	1.96422e-07	0.227283	20
cg15146515	NA	49250561	rs973579	19	49241976	A	G	0.509866	-0.0322639	0.00520548	5.71616e-10	0.677837	20
cg07800524	NA	49259452	rs838144	19	49250239	T	C	0.513177	-0.0494339	0.00862853	1.00955e-08	0.830729	20
cg06850241	NA	41845214	rs79009	22	41860864	C	A	0.206283	0.0172104	0.00339092	3.86641e-07	0.251234	20
cg04809988	NA	41940355	rs17367849	22	41923644	A	G	0.198819	-0.0182776	0.0035979	3.77302e-07	0.263473	20
A4. eQTL expressed in the blood
	Gene	Probe_bp	topSNP	topSNP_chr	topSNP_bp	A1	A2	Freq	b_SMR	se_SMR	p_SMR	p_HEIDI	nsnp_HEIDI
probeID
ILMN_2352023	DSTYK	205111775	rs12125465	1	205074854	A	C	0.440802	0.00988707	0.00214934	4.22383e-06	0.0231116	20
ILMN_1779373	HIST1H2BF	26199821	rs7766641	6	26184102	A	G	0.281449	0.109077	0.0237293	4.29166e-06	0.536834	16
ILMN_1751120	HIST1H4H	26285418	rs2393592	6	26285560	A	G	0.457874	0.0281503	0.00571219	8.30286e-07	0.000963676	20
ILMN_1737992	CRAT	131857326	rs9697030	9	131920181	T	C	0.298131	0.0271787	0.00491909	3.29221e-08	0.000321137	20
ILMN_1729123	PPP2R4	131911177	rs10988218	9	131888320	C	G	0.297157	0.0244606	0.00465724	1.50323e-07	4.25574e-06	20
B. DC2
B1. mQTL expressed in the brain
ProbeID	Gene	Probe_bp	topSNP	topSNP_chr	topSNP_bp	A1	A2	Freq	b_SMR	se_SMR	p_SMR	p_HEIDI	nsnp_HEIDI
cg00089464	NA	29717223	rs1736922	6	29693969	T	C	0.244969	-0.0101362	0.00196766	2.58584e-07	NA	NA
cg24217789	NA	29717384	rs1736922	6	29693969	T	C	0.244969	-0.0101362	0.00196766	2.58584e-07	NA	NA
cg02996397	NA	29720477	rs1736922	6	29693969	T	C	0.244969	-0.0101362	0.00196766	2.58584e-07	NA	NA
cg00631203	DEFB136	11790326	rs13260636	8	11791024	G	A	0.411528	0.0221169	0.00440344	5.09639e-07	0.988415	20
cg22955778	NA	27798556	rs35037868	6	27759115	C	G	0.081267	-0.0206278	0.00384863	8.33173e-08	0.871026	20
cg09317239	NA	21818060	rs1416901	10	21820453	G	A	0.648838	0.0949931	0.0185019	2.83304e-07	0.714546	9
cg23003117	NA	31466177	rs2534676	6	31464029	C	T	0.378619	-0.0252962	0.00496294	3.45057e-07	0.599555	18
cg18564928	DEFB136	11790559	rs77601743	8	11790569	A	G	0.527781	-0.0176966	0.00348881	3.92863e-07	0.547019	20
cg26821293	NA	33880930	rs6088788	20	33882720	G	A	0.4458	-0.0330658	0.00615834	7.90505e-08	0.504636	20
cg18278486	NA	26987575	rs9357030	6	26985026	T	G	0.313319	0.0372886	0.00742848	5.17588e-07	0.458649	20
cg07567724	NA	153777721	rs7522030	1	153854036	C	T	0.486499	-0.0274749	0.00452904	1.30833e-09	0.448528	12
cg20569108	NA	21822303	rs12251016	10	21821918	A	T	0.645398	0.0890922	0.0170081	1.62138e-07	0.404479	14
ch.22.427671F	NA	31819360	rs5753597	22	31793302	C	T	0.713229	0.0267501	0.00510464	1.60271e-07	0.374098	20
cg15085603	NA	49250252	rs973579	19	49241976	A	G	0.509866	0.0427989	0.00762831	2.01707e-08	0.347179	20
cg25978138	NA	29648161	rs2747429	6	29648377	C	T	0.221797	0.0152968	0.00281826	5.70772e-08	0.281124	16
cg26826207	NA	33880353	rs2425051	20	33880363	T	A	0.434571	-0.0271084	0.00468112	6.99673e-09	0.240917	20
cg04714110	NA	21799143	rs11012730	10	21811487	G	A	0.632156	-0.0802636	0.0137352	5.10733e-09	0.240402	20
cg18537730	NA	49250080	rs838147	19	49246866	G	A	0.513566	-0.0523047	0.0102163	3.05933e-07	0.227231	20
cg12292205	HIST1H2BJ	26970375	rs9379952	6	26987900	T	A	0.313644	0.0251976	0.00467567	7.08183e-08	0.222218	20
cg24100841	ZFP57	29649024	rs2747429	6	29648377	C	T	0.221797	0.0134358	0.00243999	3.66016e-08	0.206808	16
cg04897713	NA	11832762	rs11784499	8	11834539	G	T	0.479359	0.0264598	0.00465506	1.31515e-08	0.199438	20
cg17849569	NA	28058911	rs34832585	6	28150878	T	C	0.0830196	-0.0112001	0.00187597	2.36838e-09	0.194726	12
cg02991699	ZFP57	29645937	rs2747429	6	29648377	C	T	0.221797	0.0171599	0.00326355	1.45587e-07	0.180084	10
cg08873673	NA	49199217	rs492602	19	49206417	A	G	0.515189	-0.0436488	0.00836752	1.82377e-07	0.168972	20
cg07611790	NA	49240823	rs973579	19	49241976	A	G	0.509866	-0.0382693	0.00653553	4.7535e-09	0.154334	20
cg02294416	NA	59458587	rs17055599	13	59453903	T	C	0.709659	0.0437481	0.00802291	4.95576e-08	0.150678	20
cg23808421	NA	11422433	rs7822958	8	11422442	A	C	0.475529	-0.0352119	0.006261	1.86571e-08	0.148389	20
cg14116320	NA	49232824	rs427248	19	49241015	C	T	0.543749	0.0450565	0.00809152	2.57146e-08	0.142358	20
cg11344533	NA	111475393	rs490897	11	111487914	G	A	0.699208	0.0263574	0.00507578	2.07187e-07	0.126592	20
cg23465465	NA	26364728	rs1977	6	26377546	G	A	0.105024	-0.0305052	0.00582127	1.60319e-07	0.102701	20
cg19636627	ZFP57	29649084	rs2747429	6	29648377	C	T	0.221797	0.0147662	0.00273793	6.92228e-08	0.0975609	8
cg09460231	NA	10736649	rs10090444	8	10745469	C	G	0.465143	0.0437547	0.00794515	3.64787e-08	0.095967	20
cg04707519	NA	21799314	rs11012730	10	21811487	G	A	0.632156	-0.0710262	0.0112015	2.28635e-10	0.093587	20
cg02163885	NA	27729346	rs34295134	6	27828151	A	T	0.102817	0.0102264	0.00186959	4.50319e-08	0.0886298	20
cg05143869	NA	31674530	rs2413047	22	31666026	G	A	0.714851	0.0261651	0.00471568	2.88095e-08	0.0795176	19
cg27414868	ZFP57	29648564	rs2747429	6	29648377	C	T	0.221797	0.0202452	0.00399158	3.93701e-07	0.0752321	7
cg20920419	NA	33880935	rs6088788	20	33882720	G	A	0.4458	-0.0328921	0.00611551	7.51248e-08	0.066099	20
cg02631126	NA	28058918	rs34832585	6	28150878	T	C	0.0830196	-0.0112001	0.00187597	2.36838e-09	0.0655484	12
cg14992524	NA	10586135	rs7836366	8	10585683	A	G	0.395301	0.0246164	0.0045854	7.94253e-08	0.0496377	20
cg02804510	NA	49199965	rs660745	19	49219459	T	C	0.484941	-0.0143225	0.00233209	8.17622e-10	0.0476352	20
cg08641003	NA	204589008	rs3789044	1	204589101	G	A	0.774309	-0.0128647	0.00228263	1.74137e-08	0.0444977	20
cg25148632	NA	166402453	rs364926	5	166392055	C	T	0.761067	-0.0286081	0.00529959	6.73225e-08	0.0444086	14
cg09736959	NA	31540114	rs2239704	6	31540141	A	C	0.398092	-0.0159851	0.00312738	3.19893e-07	0.0414506	14
cg02157626	ZFP57	29648736	rs2747429	6	29648377	C	T	0.221797	0.0161908	0.00304685	1.07275e-07	0.0409474	8
cg05139571	NA	154127138	rs3001363	1	154125067	C	T	0.51428	-0.0335124	0.00642467	1.8262e-07	0.038097	20
cg03610228	NA	21799395	rs12256551	10	21799726	A	C	0.638517	-0.0776189	0.0127625	1.18853e-09	0.0370521	20
cg08798685	NA	27730294	rs34295134	6	27828151	A	T	0.102817	0.0102264	0.00186959	4.50319e-08	0.0369247	20
cg22494932	NA	29648379	rs1736922	6	29693969	T	C	0.244969	0.0101362	0.00196766	2.58584e-07	0.0355257	11
cg12258179	NA	49232187	rs2287922	19	49232226	G	A	0.492925	0.0149119	0.00231239	1.12813e-10	0.0347013	20
cg18105139	NA	28058856	rs35902873	6	28058949	C	G	0.0828249	-0.0112475	0.00185892	1.44334e-09	0.0343013	12
cg19442138	NA	21783344	rs35106872	10	21783752	A	G	0.638063	-0.0730507	0.0121323	1.73146e-09	0.030698	20
cg00873648	ZNF322	26758622	rs13195977	6	26759078	A	C	0.128716	0.0296162	0.00588174	4.77161e-07	0.029078	6
cg12740337	NA	28058973	rs34832585	6	28150878	T	C	0.0830196	-0.0112001	0.00187597	2.36838e-09	0.0237891	18
cg03449857	NA	29648623	rs1736922	6	29693969	T	C	0.244969	0.0104721	0.00203219	2.56196e-07	0.0233452	20
cg01656853	NA	49199172	rs4002471	19	49215095	C	T	0.484032	-0.0144391	0.00231548	4.49166e-10	0.021659	20
cg15570656	NA	29648628	rs1736922	6	29693969	T	C	0.244969	0.0104606	0.00202988	2.55923e-07	0.0210377	20
cg25699073	NA	29648381	rs1736922	6	29693969	T	C	0.244969	0.0101362	0.00196766	2.58584e-07	0.020731	11
cg10154780	NA	166389854	rs384227	5	166389709	T	G	0.738479	-0.0135918	0.00237632	1.06717e-08	0.0188523	15
cg11517269	NA	28058789	rs34832585	6	28150878	T	C	0.0830196	-0.0112001	0.00187597	2.36838e-09	0.0187646	14
cg11383134	NA	29648590	rs1736922	6	29693969	T	C	0.244969	0.0104719	0.00203215	2.5619e-07	0.0187595	20
cg20228636	NA	29648525	rs1736922	6	29693969	T	C	0.244969	0.0101362	0.00196766	2.58584e-07	0.0176797	9
cg14123992	NA	45407868	rs429358	19	45411941	T	C	0.915098	0.0411789	0.00816392	4.55875e-07	0.0158642	9
cg03597347	NA	28058909	rs34832585	6	28150878	T	C	0.0830196	-0.0112001	0.00187597	2.36838e-09	0.015227	15
cg03198009	NA	29648604	rs1736922	6	29693969	T	C	0.244969	0.0101362	0.00196766	2.58584e-07	0.0150947	9
cg06182099	NA	9789639	rs13282752	8	9789693	G	A	0.333896	-0.0242797	0.0048175	4.65773e-07	0.0150719	20
cg10648573	NA	29648348	rs1736922	6	29693969	T	C	0.244969	0.0104819	0.00203415	2.56424e-07	0.0150073	19
cg16885113	NA	29648507	rs1736922	6	29693969	T	C	0.244969	0.0104768	0.00203313	2.56306e-07	0.0148103	19
cg27059389	XKR6	10855370	rs4840531	8	10855370	C	T	0.75873	0.0345902	0.0054077	1.59019e-10	0.0143167	8
cg07134666	NA	29648400	rs1736922	6	29693969	T	C	0.244969	0.0104593	0.00202961	2.55891e-07	0.0135121	18
cg24324815	NA	21783445	rs35106872	10	21783752	A	G	0.638063	-0.0841156	0.0153922	4.63395e-08	0.0103587	20
cg14365271	NA	21783701	rs5011832	10	21782842	T	C	0.625276	-0.0734168	0.0123393	2.68386e-09	0.00978326	20
cg11747594	NA	29648225	rs1736922	6	29693969	T	C	0.244969	0.010482	0.00203417	2.56426e-07	0.00964163	18
cg08022281	NA	29648345	rs1736922	6	29693969	T	C	0.244969	0.0104717	0.0020321	2.56186e-07	0.0091762	16
cg15708526	NA	29648271	rs1736922	6	29693969	T	C	0.244969	0.0104865	0.00203508	2.56531e-07	0.00888951	18
cg04071440	NA	29648275	rs1736922	6	29693969	T	C	0.244969	0.0104673	0.00203123	2.56083e-07	0.00751251	16
cg08305652	NA	111469057	rs1784778	11	111469848	A	G	0.704076	0.0317852	0.00629601	4.45377e-07	0.00632773	17
cg13835168	NA	29648756	rs1736922	6	29693969	T	C	0.244969	0.0104794	0.00203365	2.56365e-07	0.00620687	17
cg08619932	NA	49200058	rs516246	19	49206172	C	T	0.515773	-0.0148036	0.00227731	8.00642e-11	0.00577724	20
cg04660111	NA	49199234	rs4002471	19	49215095	C	T	0.484032	-0.014288	0.0022902	4.41069e-10	0.00566668	20
cg00588198	NA	29648452	rs1736922	6	29693969	T	C	0.244969	0.0104939	0.00203657	2.56701e-07	0.00560629	16
cg14345882	NA	26364793	rs9393714	6	26373740	T	G	0.105024	-0.0125455	0.00199222	3.02977e-10	0.00495827	20
cg19041857	NA	27730383	rs200989	6	27816442	G	A	0.102752	0.0101485	0.00186387	5.18553e-08	0.0049197	20
cg10823658	NA	10919403	rs13251510	8	10916974	A	G	0.425094	0.0341453	0.0062297	4.22827e-08	0.00428446	20
cg14776033	NA	49240808	rs418464	19	49239026	T	C	0.509087	-0.0480711	0.00900509	9.38649e-08	0.00424369	20
cg26808167	NA	154192205	rs9803862	1	154192143	A	G	0.550954	-0.0125181	0.00222985	1.97834e-08	0.0040742	20
cg24574147	NA	10918572	rs11781155	8	10917560	C	T	0.433013	0.0331373	0.00594893	2.54289e-08	0.00392343	20
cg22548220	NA	27277996	rs16897515	6	27278020	A	C	0.158639	-0.0123558	0.00234642	1.39576e-07	0.00254853	20
cg12644888	NA	29648360	rs1736922	6	29693969	T	C	0.244969	0.0104909	0.00203596	2.56631e-07	0.00249935	15
cg08041448	NA	29648901	rs1736922	6	29693969	T	C	0.244969	0.0101362	0.00196766	2.58584e-07	0.00230216	7
cg16497413	NA	109992779	rs35072126	12	109996689	G	A	0.820589	-0.0293544	0.00523134	2.00859e-08	0.00159742	20
cg09895920	NA	153941186	rs6671362	1	153943788	G	A	0.475529	-0.0372782	0.00588926	2.4539e-10	0.00159315	18
cg13177375	NA	28864820	rs144447022	6	29244219	T	G	0.0878878	-0.0119757	0.0023622	3.98401e-07	0.0015738	16
cg08451469	NA	29711588	rs1736922	6	29693969	T	C	0.244969	0.0113422	0.00219923	2.50481e-07	0.0012876	10
cg27398547	NA	60952738	rs10142401	14	61039403	C	T	0.902376	-0.0100798	0.00201037	5.33369e-07	0.00127174	20
cg27629776	NA	33880370	rs6088765	20	33799280	G	T	0.443334	0.0133031	0.0020297	5.59353e-11	0.00126331	20
cg19847130	NA	10466454	rs13267180	8	10466482	A	G	0.485655	-0.0219115	0.00403631	5.68016e-08	0.00103001	20
cg25233520	NA	11084378	rs12547627	8	11056412	A	C	0.876671	0.0124011	0.00201683	7.80816e-10	0.000927514	20
cg03602360	NA	79664699	rs406471	2	79683243	C	T	0.63326	-0.0120789	0.00233559	2.32049e-07	0.000873358	20
cg20526800	NA	33880825	rs6088788	20	33882720	G	A	0.4458	0.014107	0.00229023	7.29132e-10	0.000762465	20
cg00602416	NA	21797819	rs946711	10	21806832	A	C	0.667337	-0.0984002	0.0195155	4.60333e-07	0.000595387	20
cg15673069	NA	49232542	rs35866622	19	49218060	C	T	0.525185	0.0120657	0.00203731	3.17297e-09	0.000207542	20
cg17167536	NA	10906938	rs34440473	8	10906841	T	A	0.413216	0.033242	0.00609062	4.81767e-08	0.000185905	20
cg07713946	NA	31675144	rs5753507	22	31595080	C	T	0.713748	0.0125446	0.00205014	9.4224e-10	0.000181804	18
cg20189073	NA	10919855	rs7016414	8	10916285	A	G	0.438206	0.0298842	0.00527605	1.47788e-08	3.69233e-05	20
cg04231319	NA	21824447	rs12253527	10	21819824	G	A	0.666364	0.0635634	0.00935733	1.09904e-11	2.20041e-05	20
cg27124276	NA	10005474	rs66602888	8	10005248	C	G	0.791964	-0.012324	0.00218028	1.58172e-08	1.65984e-05	20
cg27247225	NA	26970382	rs9379952	6	26987900	T	A	0.313644	0.0140225	0.00235745	2.71197e-09	1.10583e-05	20
cg05360138	NA	110035743	rs17183465	12	110029750	T	A	0.820654	-0.0279688	0.00481654	6.36711e-09	9.83417e-06	20
cg16664915	NA	10907788	rs4489292	8	10907120	T	C	0.412826	0.0138885	0.0022289	4.63147e-10	9.47027e-06	20
cg13293535	NA	11597251	rs35726503	8	11591916	T	A	0.561989	-0.0268674	0.00500827	8.11271e-08	8.61915e-06	20
cg12623302	NA	28058802	rs35952432	6	28074901	T	C	0.0895755	-0.0111365	0.00184605	1.61335e-09	7.91499e-06	18
cg16867584	NA	49200180	rs838144	19	49250239	T	C	0.513177	-0.0139978	0.00203682	6.31539e-12	4.20619e-06	20
cg02489769	NA	109977218	rs4766609	12	109973297	A	G	0.820395	0.0305569	0.00560018	4.85825e-08	3.83578e-06	20
cg08999081	NA	33150536	rs6059918	20	33150503	T	C	0.502596	0.0134111	0.00230102	5.59866e-09	3.12153e-06	20
cg12247164	NA	10005590	rs66602888	8	10005248	C	G	0.791964	-0.012234	0.00216386	1.56952e-08	1.70593e-06	20
cg16773768	NA	10253076	rs4316191	8	10259229	A	G	0.605803	0.0343177	0.00607128	1.58167e-08	5.63965e-07	20
B2. eQTL expressed in the brain
probID	Gene	Probe_bp	topSNP	topSNP_chr	topSNP_bp	A1	A2	Freq	b_SMR	se_SMR	p_SMR	p_HEIDI	nsnp_HEIDI
ENSG00000227207	RPL31P12	72767333	rs10789336	1	72838406	G	A	0.384785	-0.0176425	0.0030685	8.94704e-09	0.884472	20
ENSG00000255310	AF131215.2	10966074	rs34772085	8	10964906	C	T	0.545956	0.0646163	0.0141848	5.23081e-06	0.469782	20
ENSG00000172260	NEGR1	72308521	rs2815765	1	72752230	T	C	0.383617	0.0424705	0.00821743	2.36182e-07	0.394787	20
ENSG00000205873	.	12359524	rs9774383	8	11868062	A	C	0.463456	0.0378389	0.0079272	1.81237e-06	0.300726	20
ENSG00000111801	BTN3A3	26447171	rs13220495	6	26441640	T	C	0.0771777	-0.042893	0.00902214	1.99242e-06	0.269857	20
ENSG00000176909	MAMSTR	49219488	rs368565	19	49201217	T	C	0.448332	-0.0366068	0.00739676	7.45809e-07	0.159555	20
ENSG00000204516	MICB	31470779	rs2516412	6	31462321	T	G	0.345515	-0.0162053	0.00356958	5.63001e-06	0.0966305	20
ENSG00000254507	RP11-481A20.10	11861250	rs6601641	8	11840885	A	G	0.56809	0.0199562	0.00437875	5.17636e-06	0.0669055	20
ENSG00000154319	FAM167A	11305598	rs6980884	8	11362275	A	C	0.515319	-0.0668766	0.0147023	5.39698e-06	0.0554155	20
ENSG00000111850	C6orf162	88042174	rs59322	6	88020521	C	A	0.524601	-0.0127602	0.0025245	4.3147e-07	0.023583	20
ENSG00000198089	SFI1	31953236	rs9609329	22	31966313	A	C	0.725172	-0.0290327	0.00598024	1.20524e-06	0.00174631	20
ENSG00000173295	FAM86B3P	8094252	rs2980438	8	8094825	C	T	0.51071	-0.0173245	0.00365999	2.20679e-06	0.001332	20
ENSG00000143614	GATAD2B	153836326	rs7521047	1	154076366	T	C	0.465857	0.0171751	0.00249115	5.40713e-12	0.0013194	20
ENSG00000186470	BTN3A2	26371966	rs9366653	6	26354247	A	G	0.106777	0.0133559	0.00209028	1.66367e-10	8.55108e-06	20
B3. mQTL expressed in the blood
probeID	Gene	Probe_bp	topSNP	topSNP_chr	topSNP_bp	A1	A2	Freq	b_SMR	se_SMR	p_SMR	p_HEIDI	nsnp_HEIDI
cg23532300	NA	26988201	rs12203346	6	26902619	T	C	0.353239	0.0444207	0.00838471	1.17192e-07	0.978738	20
cg06664930	NA	26988289	rs7749896	6	26907779	C	T	0.356614	0.0439264	0.00828731	1.15524e-07	0.940143	20
cg20250722	NA	26522136	rs9379891	6	26579560	T	C	0.124043	-0.0597215	0.0110136	5.87646e-08	0.93235	20
cg12292205	NA	26970375	rs4358615	6	26998567	A	G	0.32007	0.0250518	0.00417091	1.89787e-09	0.860397	20
cg20526800	NA	33880825	rs2425019	20	33819415	G	A	0.461184	0.0503105	0.00912128	3.47347e-08	0.815308	20
cg09895920	NA	153941186	rs6661009	1	153940739	C	A	0.475918	-0.0729484	0.0137726	1.17952e-07	0.643286	18
cg23400122	NA	10283795	rs7005363	8	10283748	C	T	0.458523	-0.0819305	0.0162753	4.80262e-07	0.629975	20
cg04020984	NA	26988150	rs9348742	6	26961560	C	T	0.314683	0.0442625	0.00846922	1.72963e-07	0.605759	20
cg11465442	NA	11832261	rs7836456	8	11829175	T	G	0.478969	0.0520332	0.00994773	1.68908e-07	0.499144	20
cg04707519	NA	21799314	rs2666762	10	22255701	G	A	0.325652	-0.08861	0.014451	8.69157e-10	0.491331	20
cg07567724	NA	153777721	rs4451582	1	153777669	G	T	0.48903	-0.0322685	0.00478097	1.48501e-11	0.485055	20
cg15146515	NA	49250561	rs973579	19	49241976	A	G	0.509866	-0.0340553	0.00523073	7.48373e-11	0.483608	20
cg22955778	NA	27798556	rs13194781	6	27815639	G	A	0.0858107	-0.0506396	0.00981844	2.50127e-07	0.471913	20
cg24694606	NA	29977956	rs3129058	6	29648199	T	C	0.203427	0.0278036	0.00476839	5.51571e-09	0.470115	20
cg10046620	NA	27775042	rs13194781	6	27815639	G	A	0.0858107	-0.0255734	0.00431046	2.97685e-09	0.448286	20
cg17745803	NA	29631321	rs3129058	6	29648199	T	C	0.203427	-0.0459558	0.00869422	1.25168e-07	0.44022	20
cg10404009	NA	49223845	rs838144	19	49250239	T	C	0.513177	0.0691122	0.0135225	3.2064e-07	0.433683	20
cg02520399	NA	8168661	rs2921053	8	8319963	C	G	0.457095	0.0457215	0.00895072	3.25354e-07	0.426792	20
cg10802371	NA	149530305	rs74821555	3	149639251	G	C	0.0326496	0.0296052	0.00585479	4.26854e-07	0.417216	20
cg00184457	NA	8946301	rs13272451	8	8886183	T	G	0.436388	0.0299219	0.0054663	4.40266e-08	0.414524	20
cg20704602	NA	29635371	rs3129058	6	29648199	T	C	0.203427	-0.0244255	0.00411974	3.05012e-09	0.406306	20
cg02373484	NA	29631227	rs3129058	6	29648199	T	C	0.203427	-0.0520719	0.0102107	3.40115e-07	0.405413	20
cg06781135	NA	26988141	rs9348742	6	26961560	C	T	0.314683	0.0292205	0.00517896	1.67927e-08	0.402101	20
cg06819296	NA	10982668	rs7834295	8	11001301	G	T	0.136181	-0.0351362	0.00590793	2.72616e-09	0.4005	20
cg01505556	NA	30174125	rs144447022	6	29244219	T	G	0.0878878	0.0398007	0.00786468	4.17732e-07	0.392758	20
cg04897713	NA	11832762	rs4841659	8	11828200	T	C	0.478515	0.0411333	0.00677263	1.25178e-09	0.386845	20
cg07800524	NA	49259452	rs838144	19	49250239	T	C	0.513177	-0.0502989	0.00864979	6.06165e-09	0.358417	20
cg04390683	NA	30900149	rs3132556	6	31078809	T	A	0.176879	0.013497	0.00268503	4.98814e-07	0.342491	20
cg15673069	NA	49232542	rs838144	19	49250239	T	C	0.513177	0.0399068	0.00644056	5.7855e-10	0.334299	20
cg06297863	NA	29626990	rs2747421	6	29645118	C	G	0.2229	-0.0373881	0.00743678	4.9703e-07	0.313991	20
cg17725019	NA	31677931	rs1034588	22	31616301	A	G	0.281838	0.0289027	0.00499196	7.04462e-09	0.307129	20
cg06874403	NA	21799047	rs7098100	10	21834536	A	G	0.354537	-0.119311	0.0231117	2.43828e-07	0.299101	20
cg11369071	NA	26988148	rs9348746	6	26970357	G	C	0.313969	0.0300598	0.00535044	1.92972e-08	0.290442	20
cg07220782	NA	26987966	rs9348746	6	26970357	G	C	0.313969	0.0243057	0.00421695	8.22369e-09	0.275369	20
cg08725892	NA	29629986	rs3129058	6	29648199	T	C	0.203427	-0.026726	0.00455349	4.37491e-09	0.258231	20
cg13601595	NA	10468038	rs11783478	8	10465748	T	C	0.477346	-0.0315633	0.00595197	1.1391e-07	0.241035	20
cg20920419	NA	33880935	rs2425051	20	33880363	T	A	0.434571	-0.0520133	0.0101632	3.09096e-07	0.229276	20
cg18221076	NA	31442934	rs2855809	6	31470352	T	A	0.378489	0.0468682	0.00923373	3.85946e-07	0.210528	20
cg23019585	NA	29635110	rs2747421	6	29645118	C	G	0.2229	-0.0171206	0.00311237	3.78064e-08	0.206903	20
cg08873673	NA	49199217	rs2548459	19	49209339	T	C	0.499481	-0.038707	0.00650319	2.64874e-09	0.199153	20
cg11746684	NA	11057265	rs4840550	8	11029029	G	T	0.481046	-0.0644029	0.0123593	1.8794e-07	0.196067	20
cg09604283	NA	45174832	rs4953152	2	45170153	A	G	0.312735	-0.0570928	0.0109448	1.82421e-07	0.194341	20
cg07713946	NA	31675144	rs5997933	22	31672752	A	C	0.288589	0.0502808	0.00976198	2.59546e-07	0.180694	20
cg27000590	NA	8182003	rs7817376	8	8380530	C	T	0.490393	-0.0464358	0.00822267	1.62998e-08	0.171869	20
cg11344533	NA	111475393	rs493810	11	111491888	G	T	0.300792	0.0208169	0.00382235	5.14865e-08	0.168637	20
cg10900703	NA	21824407	rs1802669	10	21827796	A	G	0.344801	0.116667	0.0228094	3.13984e-07	0.16367	20
cg16732175	NA	49250180	rs28400014	19	49250657	G	C	0.446255	-0.0553831	0.0105407	1.48671e-07	0.149815	20
cg04714110	NA	21799143	rs11012730	10	21811487	A	G	0.367844	-0.0947445	0.0154049	7.73481e-10	0.146686	20
cg13512830	NA	149530294	rs73870432	3	149532140	T	G	0.0296638	0.0232371	0.00463299	5.28764e-07	0.14159	20
cg05813221	NA	29629988	rs2747421	6	29645118	C	G	0.2229	-0.0215993	0.00399101	6.23316e-08	0.138589	20
cg00089464	NA	29717223	rs2747429	6	29648377	C	T	0.221797	-0.0334247	0.00646303	2.32005e-07	0.13505	20
cg12790373	NA	29635347	rs3129058	6	29648199	T	C	0.203427	-0.0448873	0.00844065	1.04915e-07	0.13441	20
cg00359010	NA	29635692	rs3129058	6	29648199	T	C	0.203427	-0.0453175	0.00853381	1.09417e-07	0.125194	20
cg23681866	NA	29895175	rs2747431	6	29648564	T	C	0.284759	-0.01293	0.00242177	9.34123e-08	0.125096	20
cg26958806	NA	27640298	rs35037868	6	27759115	C	G	0.081267	-0.0444437	0.00858119	2.22847e-07	0.124524	20
cg04231319	NA	21824447	rs12251016	10	21821918	T	A	0.354602	0.0891384	0.014469	7.24416e-10	0.121216	20
cg04660111	NA	49199234	rs507855	19	49208501	A	G	0.501039	-0.0323559	0.00529588	9.98528e-10	0.120719	20
cg00629382	NA	10268916	rs12541491	8	10250048	T	C	0.371544	0.0782338	0.0153638	3.54149e-07	0.116449	20
cg09085632	NA	111637200	rs4936691	11	111647084	T	C	0.281189	0.0156186	0.00303707	2.70877e-07	0.109045	20
cg03610228	NA	21799395	rs11012730	10	21811487	A	G	0.367844	-0.0862819	0.0132897	8.44891e-11	0.0836859	20
cg01558785	NA	29638162	rs2747421	6	29645118	C	G	0.2229	-0.0314768	0.00606621	2.11574e-07	0.0774857	20
cg12350822	NA	88032061	rs9450620	6	87828128	T	G	0.474555	0.0120654	0.00240019	4.98596e-07	0.0726985	20
cg16299576	NA	10872819	rs4074822	8	10873719	C	G	0.357783	0.0664903	0.0132181	4.89819e-07	0.065629	11
cg19918208	NA	28828364	rs148696809	6	28934352	C	T	0.0878878	0.0266596	0.00491196	5.71551e-08	0.0637738	20
cg02475474	NA	29635158	rs885945	6	29696852	T	C	0.222576	-0.0355198	0.00682205	1.92312e-07	0.0620218	20
cg06155771	NA	30029935	rs3129058	6	29648199	T	C	0.203427	-0.0451433	0.00849659	1.07769e-07	0.0618126	20
cg14345882	NA	26364793	rs9379859	6	26369549	T	C	0.106517	-0.0135041	0.00211529	1.72445e-10	0.0613364	20
cg01656853	NA	49199172	rs633372	19	49209226	G	A	0.497598	-0.0323638	0.00530633	1.06673e-09	0.0605463	20
cg06620390	NA	10192943	rs6982308	8	10193772	C	G	0.489095	0.0494948	0.00819782	1.56463e-09	0.0604049	20
cg06245776	NA	31461748	rs2516413	6	31461509	T	G	0.332208	-0.0134755	0.00267246	4.59896e-07	0.0593899	20
cg12315302	NA	26189340	rs55706012	6	26266311	C	A	0.0745164	-0.0360451	0.00680507	1.17852e-07	0.0581834	20
cg04367197	NA	13300320	rs900144	11	13294268	C	T	0.434246	0.0304058	0.00591008	2.67894e-07	0.0579709	20
cg18278486	NA	26987575	rs9379952	6	26987900	T	A	0.313644	0.0169815	0.00287153	3.34403e-09	0.0575998	20
cg16994534	NA	29620138	rs2747421	6	29645118	C	G	0.2229	-0.02945	0.00562608	1.6539e-07	0.0543107	20
cg21725652	NA	10918152	rs11781155	8	10917560	C	T	0.433013	0.0444783	0.00789215	1.74289e-08	0.0502098	20
cg18537730	NA	49250080	rs11667321	19	49250538	G	A	0.442295	-0.0371025	0.0064626	9.40564e-09	0.0499309	20
cg15633056	NA	10236882	rs11249992	8	10220412	A	C	0.390562	0.0593229	0.0113479	1.71668e-07	0.046957	20
cg01613189	NA	10875246	rs73196885	8	10864318	T	C	0.346553	0.0692746	0.0129558	8.9432e-08	0.0427168	20
cg13835168	NA	29648756	rs2747431	6	29648564	T	C	0.284759	0.0119616	0.00223545	8.75262e-08	0.0421268	20
cg13269645	NA	28864832	rs148696809	6	28934352	C	T	0.0878878	-0.0211251	0.00378905	2.47101e-08	0.038006	20
cg27629776	NA	33880370	rs2425052	20	33880729	C	A	0.4421	0.0216353	0.00367297	3.85238e-09	0.0366994	20
cg15708526	NA	29648271	rs2535238	6	29645038	A	C	0.221862	0.0116311	0.00207059	1.93943e-08	0.0348003	20
cg15671450	NA	29895116	rs2747431	6	29648564	T	C	0.284759	-0.0123272	0.0023051	8.90364e-08	0.0343853	20
cg18488651	NA	29633673	rs3129058	6	29648199	T	C	0.203427	-0.0146307	0.00238124	8.03843e-10	0.0342308	20
cg20373401	NA	28983164	rs144447022	6	29244219	T	G	0.0878878	0.0227491	0.00412357	3.4512e-08	0.0341518	20
cg23003117	NA	31466177	rs2516427	6	31471454	C	T	0.314358	-0.0119343	0.00237647	5.11672e-07	0.0335085	20
cg11747594	NA	29648225	rs2747429	6	29648377	C	T	0.221797	0.0120403	0.00213793	1.78365e-08	0.0333465	20
cg25699073	NA	29648381	rs2747429	6	29648377	C	T	0.221797	0.0123507	0.00219513	1.83967e-08	0.0324549	20
cg06061002	NA	29638918	rs2747421	6	29645118	C	G	0.2229	-0.0175561	0.00319695	3.98487e-08	0.032447	20
cg05863862	NA	29649807	rs2747431	6	29648564	T	C	0.284759	-0.0222802	0.00430263	2.2394e-07	0.0322863	20
cg11548083	NA	10208156	rs11249992	8	10220412	A	C	0.390562	0.0313593	0.00506825	6.11587e-10	0.0322699	20
cg06675483	NA	26987649	rs6905284	6	26919450	C	A	0.314033	0.0315429	0.00582963	6.27487e-08	0.0312076	20
cg12094174	NA	31466187	rs2516427	6	31471454	C	T	0.314358	-0.0109541	0.0021762	4.81319e-07	0.0305194	20
cg06608359	NA	28831300	rs148696809	6	28934352	C	T	0.0878878	0.0225681	0.0040868	3.34766e-08	0.0295565	20
cg16677399	NA	28830902	rs148696809	6	28934352	C	T	0.0878878	0.0134297	0.00235517	1.18271e-08	0.0294002	20
cg16690356	NA	29945948	rs149543464	6	30400763	A	G	0.105998	0.0129834	0.00258344	5.0178e-07	0.0289981	20
cg02863169	NA	45173548	rs504675	2	45154689	T	C	0.366026	0.0627813	0.0122894	3.24633e-07	0.0286722	20
cg02157626	NA	29648736	rs2535238	6	29645038	A	C	0.221862	0.0132237	0.00236398	2.2209e-08	0.0274238	20
cg03270340	NA	28891204	rs148696809	6	28934352	C	T	0.0878878	0.0171542	0.00304156	1.70102e-08	0.0273097	20
cg12833048	NA	29639582	rs2747421	6	29645118	C	G	0.2229	-0.0217726	0.0040241	6.28295e-08	0.0268751	20
cg00588198	NA	29648452	rs2747431	6	29648564	T	C	0.284759	0.0118908	0.00222194	8.72073e-08	0.0251065	20
cg13919341	NA	30029929	rs2747429	6	29648377	C	T	0.221797	-0.036752	0.0072172	3.53788e-07	0.024335	20
cg08041448	NA	29648901	rs2747431	6	29648564	T	C	0.284759	0.0122225	0.00228533	8.88172e-08	0.0242705	20
cg03564415	NA	29638575	rs2747421	6	29645118	C	G	0.2229	-0.0372673	0.00739775	4.71264e-07	0.023568	20
cg00903577	NA	28831109	rs148696809	6	28934352	C	T	0.0878878	0.0156262	0.00275836	1.46979e-08	0.0234474	20
cg06458771	NA	29663039	rs3129058	6	29648199	T	C	0.203427	0.0118303	0.00190983	5.84876e-10	0.0232066	20
cg10547057	NA	26987810	rs6905284	6	26919450	C	A	0.314033	0.0208221	0.00367347	1.44279e-08	0.0229219	20
cg24938286	NA	29631295	rs2747421	6	29645118	C	G	0.2229	-0.0322532	0.00625814	2.55263e-07	0.0225177	20
cg12461469	NA	149530341	rs61008551	3	149559436	T	C	0.0297936	0.0267326	0.00525812	3.6945e-07	0.0210512	20
cg07134666	NA	29648400	rs2747429	6	29648377	C	T	0.221797	0.0120055	0.00213137	1.77342e-08	0.0191735	20
cg06657028	NA	30080495	rs149543464	6	30400763	A	G	0.105998	0.0140309	0.0027988	5.35303e-07	0.0180114	20
cg19636627	NA	29649084	rs2535238	6	29645038	A	C	0.221862	0.0120522	0.00214795	2.01165e-08	0.0174735	20
cg04071440	NA	29648275	rs2747429	6	29648377	C	T	0.221797	0.0121988	0.00216712	1.81222e-08	0.0166121	20
cg00433866	NA	29623646	rs2747429	6	29648377	C	T	0.221797	-0.0292429	0.00553489	1.26826e-07	0.0162178	20
cg03449857	NA	29648623	rs2747429	6	29648377	C	T	0.221797	0.0118441	0.002102	1.75369e-08	0.0162157	20
cg24838316	NA	29895260	rs2747431	6	29648564	T	C	0.284759	-0.0124037	0.00232012	8.98506e-08	0.0156187	20
cg25978138	NA	29648161	rs2535238	6	29645038	A	C	0.221862	0.012811	0.00228788	2.14958e-08	0.0142949	20
cg20198768	NA	29635579	rs2747429	6	29648377	C	T	0.221797	-0.0213442	0.00390369	4.55921e-08	0.0130727	20
cg16118803	NA	29629716	rs2535238	6	29645038	A	C	0.221862	-0.0153865	0.00276845	2.73224e-08	0.0124571	20
cg24100841	NA	29649024	rs2747421	6	29645118	C	G	0.2229	0.012398	0.00222267	2.43321e-08	0.0119064	20
cg15570656	NA	29648628	rs2747429	6	29648377	C	T	0.221797	0.0118799	0.00210849	1.75774e-08	0.0116566	20
cg22494932	NA	29648379	rs2747429	6	29648377	C	T	0.221797	0.0119778	0.0021265	1.77494e-08	0.0115953	20
cg05279622	NA	29629758	rs2535238	6	29645038	A	C	0.221862	-0.0138867	0.00248785	2.38031e-08	0.0114079	20
cg16885113	NA	29648507	rs2747429	6	29648377	C	T	0.221797	0.0118002	0.00209392	1.74565e-08	0.010968	20
cg03198009	NA	29648604	rs2747429	6	29648377	C	T	0.221797	0.0120697	0.0021432	1.78518e-08	0.0108804	20
cg11383134	NA	29648590	rs2747429	6	29648377	C	T	0.221797	0.0119881	0.00212834	1.77504e-08	0.0103079	20
cg20228636	NA	29648525	rs2747429	6	29648377	C	T	0.221797	0.0121903	0.00216544	1.80726e-08	0.010262	20
cg05074385	NA	30137208	rs149543464	6	30400763	A	G	0.105998	0.0121815	0.00241844	4.73118e-07	0.0102139	20
cg24444631	NA	29636366	rs2747429	6	29648377	C	T	0.221797	-0.031385	0.00600239	1.70655e-07	0.00983316	20
cg26021304	NA	29645117	rs2747429	6	29648377	C	T	0.221797	-0.0106847	0.00189056	1.58957e-08	0.00931645	20
cg10648573	NA	29648348	rs2747429	6	29648377	C	T	0.221797	0.012034	0.00213682	1.78416e-08	0.00911502	20
cg12644888	NA	29648360	rs2747429	6	29648377	C	T	0.221797	0.0137251	0.00244869	2.0816e-08	0.00879388	20
cg12463578	NA	29644756	rs2747429	6	29648377	C	T	0.221797	0.0121192	0.00215234	1.79473e-08	0.00866752	20
cg08022281	NA	29648345	rs2747429	6	29648377	C	T	0.221797	0.0118084	0.0020955	1.74943e-08	0.0086477	20
cg11773468	NA	49216319	rs12978752	19	49218437	A	C	0.482474	0.0317074	0.00547341	6.91477e-09	0.00851262	20
cg16274678	NA	154127952	rs4845364	1	154141908	A	G	0.486629	-0.0276903	0.00495841	2.3435e-08	0.00832745	20
cg22917652	NA	10283152	rs4349986	8	10278851	T	C	0.354278	0.0576965	0.0111919	2.53371e-07	0.00811453	20
cg01383082	NA	11323474	rs4841541	8	11311829	G	C	0.381994	-0.0245217	0.00486601	4.67027e-07	0.00803777	20
cg21438527	NA	26189355	rs13204572	6	26189356	C	G	0.0739322	-0.0114093	0.00189622	1.77869e-09	0.00775579	20
cg10174063	NA	29645038	rs2747429	6	29648377	C	T	0.221797	0.0136491	0.00243478	2.07174e-08	0.00703528	20
cg01565659	NA	10189468	rs55836840	8	10190178	T	A	0.132935	0.0300634	0.00505179	2.66446e-09	0.00617651	20
cg00539542	NA	29644544	rs2747429	6	29648377	C	T	0.221797	0.0171793	0.00309799	2.9344e-08	0.00570791	20
cg06667961	NA	31527693	rs2239704	6	31540141	A	C	0.398092	-0.0287709	0.00573365	5.22378e-07	0.00566751	20
cg27059389	NA	10855370	rs7813323	8	10858038	G	T	0.240101	0.055041	0.00893374	7.22789e-10	0.00505731	20
cg09577455	NA	29593382	rs2747429	6	29648377	C	T	0.221797	0.0339894	0.00658542	2.45221e-07	0.00454447	20
cg03147503	NA	29633969	rs2747429	6	29648377	C	T	0.221797	-0.0181188	0.00327689	3.21559e-08	0.00401056	20
cg17709873	NA	31540456	rs746868	6	31540429	C	G	0.397702	-0.0246208	0.00473065	1.94496e-07	0.00374644	20
cg19757176	NA	154128041	rs4845364	1	154141908	A	G	0.486629	-0.0256279	0.00454287	1.68734e-08	0.00282881	20
cg17383186	NA	154127629	rs2494663	1	154092056	C	A	0.457614	-0.0388084	0.00774269	5.37931e-07	0.0025862	20
cg27414868	NA	29648564	rs2747431	6	29648564	T	C	0.284759	0.0167836	0.00317133	1.20803e-07	0.00123953	20
cg16497413	NA	109992779	rs7970557	12	110002133	T	C	0.176814	-0.0498064	0.00946436	1.42095e-07	0.000889439	20
cg08999081	NA	33150536	rs6059913	20	33143288	A	G	0.499481	0.0189769	0.00329723	8.64372e-09	0.000697966	20
cg08451469	NA	29711588	rs885945	6	29696852	T	C	0.222576	0.0157501	0.00278131	1.489e-08	0.000694949	20
cg10504392	NA	110044639	rs11067376	12	110027795	G	A	0.368623	-0.0241778	0.00348978	4.26293e-12	0.000612688	20
cg23972785	NA	11611189	rs810738	8	11611206	A	G	0.289887	0.0169439	0.00324387	1.75721e-07	0.000564811	20
cg19847130	NA	10466454	rs11783478	8	10465748	T	C	0.477346	-0.024533	0.00448324	4.44596e-08	0.000386227	20
cg00695177	NA	8761750	rs397635	8	8764956	G	C	0.278203	-0.0109232	0.00203101	7.52209e-08	0.000331424	20
cg26552638	NA	10875534	rs11784312	8	10872767	A	G	0.347202	0.0632575	0.0115946	4.87602e-08	0.000300297	20
cg14919250	NA	10917293	rs4407841	8	10921761	G	A	0.320654	0.0282164	0.00549165	2.77606e-07	0.000109365	20
cg26808167	NA	154192205	rs2220390	1	154233016	G	A	0.448527	-0.0189162	0.00341362	3.00093e-08	9.96364e-05	20
cg02055988	NA	31671702	rs131205	22	31719315	A	G	0.301052	0.056065	0.0111416	4.85229e-07	8.99166e-05	20
cg20408505	NA	29911494	rs2747431	6	29648564	T	C	0.284759	-0.0270479	0.00532594	3.80394e-07	4.77277e-05	20
cg27411982	NA	10470053	rs74990397	8	10470068	C	T	0.492925	0.0155938	0.00281455	3.0175e-08	3.31282e-05	20
cg08202226	NA	153896590	rs1043608	1	153909069	C	G	0.303908	-0.0194464	0.00382585	3.71754e-07	2.65377e-05	20
cg16232071	NA	10907718	rs34440473	8	10906841	T	A	0.413216	-0.0248043	0.00406666	1.06446e-09	1.61372e-05	20
cg16664915	NA	10907788	rs11250113	8	10907479	T	C	0.412047	0.0228529	0.00373658	9.59613e-10	6.75781e-06	20
cg27247225	NA	26970382	rs4358615	6	26998567	A	G	0.32007	0.0379596	0.00671318	1.56307e-08	5.14066e-06	20
cg11367159	NA	110044531	rs11067376	12	110027795	G	A	0.368623	-0.024406	0.00352577	4.44694e-12	3.89951e-08	20
B4. eQTL expressed in the blood
probeID	Gene	Probe_bp	topSNP	topSNP_chr	topSNP_bp	A1	A2	Freq	b_SMR	se_SMR	p_SMR	p_HEIDI	nsnp_HEIDI
ILMN_1820787	BTN2A1	26474594	rs3734544	6	26468660	A	G	0.166299	-0.0176169	0.00289938	1.23148e-09	4.2701e-06	20
ILMN_2228180	MSRA	10286185	rs9329221	8	10240202	T	G	0.452291	-0.040575	0.00610669	3.04559e-11	4.61617e-06	20
ILMN_1719064	KCTD10	109886650	rs6663	12	109886603	A	G	0.245164	-0.0151204	0.00240544	3.25954e-10	2.17015e-05	20
ILMN_2116714	SLC39A1	153931838	rs12403956	1	153943079	G	A	0.297546	0.0321445	0.00694179	3.64652e-06	0.000901399	20
ILMN_1700067	BTN3A2	26368278	rs9393710	6	26367833	G	A	0.106712	0.0159767	0.00252709	2.57948e-10	0.00204794	20
ILMN_1725338	CLDN23	8561488	rs17684466	8	8545233	A	G	0.374984	0.0316366	0.00606385	1.81606e-07	0.00280971	20
ILMN_1795464	LTA	31542065	rs2516479	6	31528326	G	C	0.397378	0.0423833	0.00885099	1.68006e-06	0.00546977	20
ILMN_1719986	PIK3IP1	31677828	rs5749229	22	31587218	T	C	0.285668	-0.019235	0.00322873	2.56175e-09	0.016576	20
ILMN_1660624	LIMK2	31673512	rs5749229	22	31587218	T	C	0.285668	0.0366693	0.00650706	1.74743e-08	0.0325382	20
ILMN_2405305	ARNTL	13408261	rs11022762	11	13335926	T	C	0.38829	-0.0492432	0.00932937	1.30388e-07	0.0379712	20
ILMN_1893395	AK055022	31448081	rs2253042	6	31461914	T	C	0.334026	0.0170133	0.00340827	5.98272e-07	0.0392688	20
ILMN_1676528	BTN3A2	26378138	rs9379862	6	26370707	C	T	0.234	0.0158054	0.00282726	2.26607e-08	0.0530507	20
ILMN_2300695	IKZF3	37921755	rs907091	17	37921742	T	C	0.494353	0.0215814	0.00436047	7.44688e-07	0.0704904	20
ILMN_2367671	LIMK2	31667168	rs9609257	22	31714356	A	G	0.287096	0.051326	0.00956956	8.16405e-08	0.0892706	20
ILMN_1810100	PBX3	128729444	rs7021260	9	128671151	C	T	0.340257	-0.0674314	0.0122951	4.14828e-08	0.110702	20
ILMN_1766359	GATAD2B	153779593	rs1127091	1	153779412	A	G	0.487537	0.0542899	0.00868922	4.15864e-10	0.113809	20
ILMN_1738704	TRIM26	30152524	rs34243448	6	28193102	A	C	0.0833442	-0.0580226	0.0122885	2.33894e-06	0.164975	20
ILMN_1809566	ZSCAN16	28097606	rs13202295	6	27698837	T	C	0.0812021	-0.0615892	0.0135517	5.50011e-06	0.200406	20
ILMN_1687960	LIMK2	31667169	rs738657	22	31841749	A	T	0.305336	0.0516434	0.0100381	2.67858e-07	0.203044	20
ILMN_1767343	NTN5	49164831	rs602662	19	49206985	A	G	0.502661	-0.0897226	0.019124	2.71057e-06	0.262413	20
ILMN_1662174	ORMDL3	38077572	rs12936231	17	38029120	C	G	0.497533	-0.0159739	0.00304719	1.58703e-07	0.264582	20
ILMN_1883997	BX105747	31450956	rs2855816	6	31466879	A	G	0.320849	-0.0217403	0.00442103	8.76651e-07	0.268436	20
ILMN_2260756	GSDMB	38073727	rs7216558	17	38070071	C	T	0.5074	-0.0341835	0.0071952	2.02543e-06	0.606051	20
ILMN_2347193	GSDMB	38062136	rs12936231	17	38029120	C	G	0.497533	-0.0168993	0.00323018	1.67974e-07	0.902366	20
ILMN_1666206	GSDMB	38060997	rs12936231	17	38029120	C	G	0.497533	-0.0137096	0.00260279	1.38471e-07	0.956749	20
ILMN_2153332	ATXN1	16299670	rs9367926	6	16752864	G	C	0.171232	0.0448018	0.00976998	4.52548e-06	0.972471	20

[truncated: 8 more sheets: Supplementary table 10, Supplementary table 11, Supplementary table 12, Supplementary table 13, Supplementary table 14, Supplementary table 15, Supplementary table 16, Supplementary table 17]
